# Supplementary material for: Empirical evaluation of scoring functions for Bayesian network model selection
Source: BMC Bioinformatics. 2012 Sep 11;13(Suppl 15):S14. doi: 10.1186/1471-2105-13-S15-S14 (PMC3439716; doi:10.1186/1471-2105-13-S15-S14)
Supplement: Additional file 1 — Detailed empirical results and free software packages. The file (S1.xls) contains detailed empirical results from testing the various combinations of the scoring functions, sample sizes, and learning algorithms (sheet = results . optimal, results . greedy). It also contains a list of free software packages used in this study (sheet = Software). [file 1471-2105-13-S15-S14-S1.xls]

## Sheet: results.optimal
Dataset	Size	ScoringFunction	Additions	Deletions	Reversals	Compelled	Total
austra	10000	AIC	2	0	1	0	3
austra	10000	BIC	0	0	0	0	0
austra	10000	NML	1	1	0	9	11
austra	10000	0.1	0	0	0	0	0
austra	10000	0.5	0	0	0	0	0
austra	10000	1	0	0	0	0	0
austra	10000	5	0	0	0	0	0
austra	10000	10	4	1	1	8	14
austra	10000	20	4	0	2	8	14
austra	10000	50	8	1	1	7	17
austra	10000	80	10	1	1	7	19
austra	10000	100	10	1	1	7	19
austra	1000	AIC	7	0	1	0	8
austra	1000	BIC	0	0	0	0	0
austra	1000	NML	2	1	1	8	12
austra	1000	0.1	0	0	0	0	0
austra	1000	0.5	0	0	0	0	0
austra	1000	1	0	0	0	0	0
austra	1000	5	2	0	4	6	12
austra	1000	10	4	1	1	8	14
austra	1000	20	8	1	1	7	17
austra	1000	50	14	1	2	5	22
austra	1000	80	15	1	2	5	23
austra	1000	100	17	1	2	5	25
austra	1200	AIC	11	1	4	2	18
austra	1200	BIC	0	0	0	0	0
austra	1200	NML	1	1	0	9	11
austra	1200	0.1	0	1	0	0	1
austra	1200	0.5	0	0	0	0	0
austra	1200	1	0	0	0	0	0
austra	1200	5	1	0	0	0	1
austra	1200	10	4	1	1	8	14
austra	1200	20	5	1	1	7	14
austra	1200	50	12	1	1	7	21
austra	1200	80	15	1	1	7	24
austra	1200	100	20	1	2	5	28
austra	1400	AIC	4	0	0	0	4
austra	1400	BIC	0	0	0	0	0
austra	1400	NML	1	1	0	9	11
austra	1400	0.1	0	1	0	2	3
austra	1400	0.5	0	0	0	0	0
austra	1400	1	0	0	0	0	0
austra	1400	5	1	0	0	0	1
austra	1400	10	4	1	1	8	14
austra	1400	20	4	1	1	8	14
austra	1400	50	10	1	2	5	18
austra	1400	80	12	1	2	5	20
austra	1400	100	16	1	2	4	23
austra	1600	AIC	6	0	0	0	6
austra	1600	BIC	0	1	0	0	1
austra	1600	NML	1	2	0	8	11
austra	1600	0.1	0	1	0	0	1
austra	1600	0.5	0	1	0	0	1
austra	1600	1	0	1	0	0	1
austra	1600	5	0	1	0	0	1
austra	1600	10	4	1	1	8	14
austra	1600	20	6	1	1	7	15
austra	1600	50	10	1	1	7	19
austra	1600	80	11	1	2	5	19
austra	1600	100	15	1	2	4	22
austra	1800	AIC	8	0	2	0	10
austra	1800	BIC	0	0	0	0	0
austra	1800	NML	1	1	0	9	11
austra	1800	0.1	0	0	0	0	0
austra	1800	0.5	0	0	0	0	0
austra	1800	1	0	0	0	0	0
austra	1800	5	1	0	0	0	1
austra	1800	10	4	1	1	8	14
austra	1800	20	4	1	1	8	14
austra	1800	50	12	1	2	5	20
austra	1800	80	12	1	2	5	20
austra	1800	100	15	1	2	5	23
austra	2000	AIC	10	1	0	0	11
austra	2000	BIC	0	0	0	0	0
austra	2000	NML	1	1	0	9	11
austra	2000	0.1	0	0	0	0	0
austra	2000	0.5	0	0	0	0	0
austra	2000	1	0	0	0	0	0
austra	2000	5	0	0	0	0	0
austra	2000	10	4	1	1	8	14
austra	2000	20	4	1	1	8	14
austra	2000	50	12	1	2	5	20
austra	2000	80	14	1	2	6	23
austra	2000	100	15	0	3	5	23
austra	200	AIC	11	6	2	2	21
austra	200	BIC	0	8	1	4	13
austra	200	NML	20	7	0	4	31
austra	200	0.1	0	10	0	4	14
austra	200	0.5	1	9	1	3	14
austra	200	1	1	9	1	3	14
austra	200	5	5	6	1	6	18
austra	200	10	8	7	2	4	21
austra	200	20	13	5	3	4	25
austra	200	50	24	4	2	3	33
austra	200	80	31	6	2	3	42
austra	200	100	31	6	2	3	42
austra	3000	AIC	7	2	5	4	18
austra	3000	BIC	0	0	0	0	0
austra	3000	NML	1	1	0	9	11
austra	3000	0.1	0	0	0	0	0
austra	3000	0.5	0	0	0	0	0
austra	3000	1	0	0	0	0	0
austra	3000	5	1	0	0	0	1
austra	3000	10	4	1	1	8	14
austra	3000	20	4	1	1	8	14
austra	3000	50	8	1	1	7	17
austra	3000	80	9	1	1	7	18
austra	3000	100	12	1	2	5	20
austra	4000	AIC	7	0	2	0	9
austra	4000	BIC	0	0	0	0	0
austra	4000	NML	1	1	0	9	11
austra	4000	0.1	0	0	0	0	0
austra	4000	0.5	0	0	0	0	0
austra	4000	1	0	0	0	0	0
austra	4000	5	0	0	0	0	0
austra	4000	10	4	1	1	8	14
austra	4000	20	4	1	1	8	14
austra	4000	50	9	1	1	7	18
austra	4000	80	9	1	1	7	18
austra	4000	100	11	0	3	5	19
austra	400	AIC	7	2	1	1	11
austra	400	BIC	1	5	1	1	8
austra	400	NML	4	5	1	6	16
austra	400	0.1	1	7	0	1	9
austra	400	0.5	1	6	0	1	8
austra	400	1	1	5	0	1	7
austra	400	5	5	4	1	5	15
austra	400	10	7	3	2	6	18
austra	400	20	11	4	2	5	22
austra	400	50	18	3	2	5	28
austra	400	80	22	3	2	5	32
austra	400	100	22	3	2	5	32
austra	5000	AIC	8	1	1	0	10
austra	5000	BIC	0	0	0	0	0
austra	5000	NML	1	1	0	9	11
austra	5000	0.1	0	0	0	0	0
austra	5000	0.5	0	0	0	0	0
austra	5000	1	0	0	0	0	0
austra	5000	5	1	0	0	0	1
austra	5000	10	4	1	1	8	14
austra	5000	20	4	1	1	8	14
austra	5000	50	8	1	1	7	17
austra	5000	80	14	1	2	5	22
austra	5000	100	16	1	2	5	24
austra	6000	AIC	8	1	0	7	16
austra	6000	BIC	0	0	0	0	0
austra	6000	NML	1	1	0	9	11
austra	6000	0.1	0	0	0	0	0
austra	6000	0.5	0	0	0	0	0
austra	6000	1	0	0	0	0	0
austra	6000	5	0	0	0	0	0
austra	6000	10	4	1	1	8	14
austra	6000	20	4	0	2	8	14
austra	6000	50	9	1	1	6	17
austra	6000	80	10	1	1	6	18
austra	6000	100	15	1	1	5	22
austra	600	AIC	7	1	0	0	8
austra	600	BIC	0	2	0	0	2
austra	600	NML	1	3	0	7	11
austra	600	0.1	0	4	0	1	5
austra	600	0.5	0	3	0	1	4
austra	600	1	0	3	0	1	4
austra	600	5	1	2	0	0	3
austra	600	10	4	3	1	9	17
austra	600	20	6	3	1	6	16
austra	600	50	10	2	1	6	19
austra	600	80	16	2	2	5	25
austra	600	100	20	3	2	5	30
austra	7000	AIC	12	1	0	1	14
austra	7000	BIC	0	0	0	0	0
austra	7000	NML	1	1	0	9	11
austra	7000	0.1	0	0	0	0	0
austra	7000	0.5	0	0	0	0	0
austra	7000	1	0	0	0	0	0
austra	7000	5	1	0	0	0	1
austra	7000	10	4	1	1	8	14
austra	7000	20	4	1	1	8	14
austra	7000	50	9	1	1	7	18
austra	7000	80	12	1	2	5	20
austra	7000	100	12	1	2	5	20
austra	8000	AIC	5	0	2	1	8
austra	8000	BIC	0	0	0	0	0
austra	8000	NML	1	1	0	9	11
austra	8000	0.1	0	0	0	0	0
austra	8000	0.5	0	0	0	0	0
austra	8000	1	0	0	0	0	0
austra	8000	5	0	0	0	0	0
austra	8000	10	2	0	0	12	14
austra	8000	20	4	0	2	8	14
austra	8000	50	7	1	1	7	16
austra	8000	80	11	1	2	5	19
austra	8000	100	11	1	2	5	19
austra	800	AIC	10	1	1	0	12
austra	800	BIC	0	1	0	2	3
austra	800	NML	1	1	0	9	11
austra	800	0.1	1	4	2	4	11
austra	800	0.5	1	4	2	4	11
austra	800	1	1	3	2	3	9
austra	800	5	1	0	4	5	10
austra	800	10	3	1	3	5	12
austra	800	20	6	1	3	4	14
austra	800	50	11	1	1	5	18
austra	800	80	16	2	1	5	24
austra	800	100	18	0	1	6	25
austra	9000	AIC	5	0	0	1	6
austra	9000	BIC	0	0	0	0	0
austra	9000	NML	1	1	0	9	11
austra	9000	0.1	0	0	0	0	0
austra	9000	0.5	0	0	0	0	0
austra	9000	1	0	0	0	0	0
austra	9000	5	0	0	0	0	0
austra	9000	10	1	0	0	0	1
austra	9000	20	4	0	2	8	14
austra	9000	50	7	1	1	7	16
austra	9000	80	10	1	1	7	19
austra	9000	100	10	1	1	7	19
breast	10000	AIC	1	0	0	0	1
breast	10000	BIC	0	0	0	0	0
breast	10000	NML	0	0	0	0	0
breast	10000	0.1	0	0	0	0	0
breast	10000	0.5	0	0	0	0	0
breast	10000	1	0	0	0	0	0
breast	10000	5	0	0	0	0	0
breast	10000	10	0	0	0	0	0
breast	10000	20	0	0	0	0	0
breast	10000	50	1	0	0	1	2
breast	10000	80	5	0	0	4	9
breast	10000	100	5	0	0	4	9
breast	1000	AIC	0	0	0	0	0
breast	1000	BIC	0	0	0	0	0
breast	1000	NML	0	0	0	0	0
breast	1000	0.1	0	0	0	0	0
breast	1000	0.5	0	0	0	0	0
breast	1000	1	0	0	0	0	0
breast	1000	5	0	0	0	0	0
breast	1000	10	0	0	0	0	0
breast	1000	20	1	0	0	0	1
breast	1000	50	6	0	0	4	10
breast	1000	80	10	0	0	5	15
breast	1000	100	13	0	0	7	20
breast	1200	AIC	1	0	0	1	2
breast	1200	BIC	0	0	0	0	0
breast	1200	NML	0	0	0	0	0
breast	1200	0.1	0	0	0	0	0
breast	1200	0.5	0	0	0	0	0
breast	1200	1	0	0	0	0	0
breast	1200	5	0	0	0	0	0
breast	1200	10	0	0	0	0	0
breast	1200	20	0	0	0	0	0
breast	1200	50	6	0	0	5	11
breast	1200	80	9	0	0	6	15
breast	1200	100	13	0	0	5	18
breast	1400	AIC	1	0	0	0	1
breast	1400	BIC	0	0	0	0	0
breast	1400	NML	0	0	0	0	0
breast	1400	0.1	0	0	0	0	0
breast	1400	0.5	0	0	0	0	0
breast	1400	1	0	0	0	0	0
breast	1400	5	0	0	0	0	0
breast	1400	10	0	0	0	0	0
breast	1400	20	0	0	0	0	0
breast	1400	50	5	0	0	2	7
breast	1400	80	8	0	0	6	14
breast	1400	100	9	0	0	6	15
breast	1600	AIC	0	0	0	0	0
breast	1600	BIC	0	0	0	0	0
breast	1600	NML	0	0	0	0	0
breast	1600	0.1	0	0	0	0	0
breast	1600	0.5	0	0	0	0	0
breast	1600	1	0	0	0	0	0
breast	1600	5	0	0	0	0	0
breast	1600	10	0	0	0	0	0
breast	1600	20	0	0	0	0	0
breast	1600	50	6	0	0	4	10
breast	1600	80	8	0	0	8	16
breast	1600	100	11	0	0	4	15
breast	1800	AIC	0	0	0	0	0
breast	1800	BIC	0	0	0	0	0
breast	1800	NML	0	0	0	0	0
breast	1800	0.1	0	0	0	0	0
breast	1800	0.5	0	0	0	0	0
breast	1800	1	0	0	0	0	0
breast	1800	5	0	0	0	0	0
breast	1800	10	0	0	0	0	0
breast	1800	20	0	0	0	0	0
breast	1800	50	6	0	0	4	10
breast	1800	80	7	0	0	4	11
breast	1800	100	10	0	0	5	15
breast	2000	AIC	1	0	0	1	2
breast	2000	BIC	0	0	0	0	0
breast	2000	NML	0	0	0	0	0
breast	2000	0.1	0	0	0	0	0
breast	2000	0.5	0	0	0	0	0
breast	2000	1	0	0	0	0	0
breast	2000	5	0	0	0	0	0
breast	2000	10	0	0	0	0	0
breast	2000	20	0	0	0	0	0
breast	2000	50	5	0	0	3	8
breast	2000	80	6	0	0	4	10
breast	2000	100	9	0	0	4	13
breast	200	AIC	3	1	0	2	6
breast	200	BIC	0	2	0	2	4
breast	200	NML	2	1	0	1	4
breast	200	0.1	2	4	0	2	8
breast	200	0.5	0	2	0	2	4
breast	200	1	0	2	0	2	4
breast	200	5	2	1	0	1	4
breast	200	10	6	1	0	3	10
breast	200	20	8	1	0	2	11
breast	200	50	11	0	0	3	14
breast	200	80	15	0	0	1	16
breast	200	100	15	0	0	1	16
breast	3000	AIC	1	0	0	1	2
breast	3000	BIC	0	0	0	0	0
breast	3000	NML	0	0	0	0	0
breast	3000	0.1	0	0	0	0	0
breast	3000	0.5	0	0	0	0	0
breast	3000	1	0	0	0	0	0
breast	3000	5	0	0	0	0	0
breast	3000	10	0	0	0	0	0
breast	3000	20	0	0	0	0	0
breast	3000	50	4	0	0	3	7
breast	3000	80	6	0	0	4	10
breast	3000	100	7	0	0	8	15
breast	4000	AIC	1	0	0	0	1
breast	4000	BIC	0	0	0	0	0
breast	4000	NML	0	0	0	0	0
breast	4000	0.1	0	0	0	0	0
breast	4000	0.5	0	0	0	0	0
breast	4000	1	0	0	0	0	0
breast	4000	5	0	0	0	0	0
breast	4000	10	0	0	0	0	0
breast	4000	20	0	0	0	0	0
breast	4000	50	4	0	0	3	7
breast	4000	80	5	0	0	4	9
breast	4000	100	7	0	0	4	11
breast	400	AIC	0	0	0	0	0
breast	400	BIC	1	3	0	1	5
breast	400	NML	1	1	0	1	3
breast	400	0.1	1	3	0	1	5
breast	400	0.5	1	3	0	1	5
breast	400	1	1	3	0	1	5
breast	400	5	0	0	0	0	0
breast	400	10	0	0	0	0	0
breast	400	20	4	0	0	2	6
breast	400	50	6	0	0	2	8
breast	400	80	11	0	0	4	15
breast	400	100	12	0	0	4	16
breast	5000	AIC	0	0	0	0	0
breast	5000	BIC	0	0	0	0	0
breast	5000	NML	0	0	0	0	0
breast	5000	0.1	0	0	0	0	0
breast	5000	0.5	0	0	0	0	0
breast	5000	1	0	0	0	0	0
breast	5000	5	0	0	0	0	0
breast	5000	10	0	0	0	0	0
breast	5000	20	0	0	0	0	0
breast	5000	50	4	0	0	3	7
breast	5000	80	6	0	0	4	10
breast	5000	100	6	0	0	4	10
breast	6000	AIC	2	0	0	2	4
breast	6000	BIC	0	0	0	0	0
breast	6000	NML	0	0	0	0	0
breast	6000	0.1	0	0	0	0	0
breast	6000	0.5	0	0	0	0	0
breast	6000	1	0	0	0	0	0
breast	6000	5	0	0	0	0	0
breast	6000	10	0	0	0	0	0
breast	6000	20	0	0	0	0	0
breast	6000	50	2	0	0	2	4
breast	6000	80	4	0	0	3	7
breast	6000	100	7	0	0	4	11
breast	600	AIC	1	0	0	1	2
breast	600	BIC	0	0	0	0	0
breast	600	NML	0	0	0	0	0
breast	600	0.1	0	0	0	0	0
breast	600	0.5	0	0	0	0	0
breast	600	1	0	0	0	0	0
breast	600	5	0	0	0	0	0
breast	600	10	0	0	0	0	0
breast	600	20	2	0	0	2	4
breast	600	50	7	0	0	3	10
breast	600	80	9	0	0	6	15
breast	600	100	12	0	0	6	18
breast	7000	AIC	1	0	0	1	2
breast	7000	BIC	0	0	0	0	0
breast	7000	NML	0	0	0	0	0
breast	7000	0.1	0	0	0	0	0
breast	7000	0.5	0	0	0	0	0
breast	7000	1	0	0	0	0	0
breast	7000	5	0	0	0	0	0
breast	7000	10	0	0	0	0	0
breast	7000	20	0	0	0	0	0
breast	7000	50	2	0	0	1	3
breast	7000	80	5	0	0	3	8
breast	7000	100	6	0	0	4	10
breast	8000	AIC	0	0	0	0	0
breast	8000	BIC	0	0	0	0	0
breast	8000	NML	0	0	0	0	0
breast	8000	0.1	0	0	0	0	0
breast	8000	0.5	0	0	0	0	0
breast	8000	1	0	0	0	0	0
breast	8000	5	0	0	0	0	0
breast	8000	10	0	0	0	0	0
breast	8000	20	0	0	0	0	0
breast	8000	50	2	0	0	1	3
breast	8000	80	5	0	0	3	8
breast	8000	100	6	0	0	4	10
breast	800	AIC	0	0	0	0	0
breast	800	BIC	0	1	0	1	2
breast	800	NML	0	0	0	0	0
breast	800	0.1	0	1	0	1	2
breast	800	0.5	0	1	0	1	2
breast	800	1	0	1	0	1	2
breast	800	5	0	0	0	0	0
breast	800	10	0	0	0	0	0
breast	800	20	1	0	0	1	2
breast	800	50	6	0	0	4	10
breast	800	80	10	0	0	5	15
breast	800	100	12	0	0	6	18
breast	9000	AIC	0	0	0	0	0
breast	9000	BIC	0	0	0	0	0
breast	9000	NML	0	0	0	0	0
breast	9000	0.1	0	0	0	0	0
breast	9000	0.5	0	0	0	0	0
breast	9000	1	0	0	0	0	0
breast	9000	5	0	0	0	0	0
breast	9000	10	0	0	0	0	0
breast	9000	20	0	0	0	0	0
breast	9000	50	2	0	0	1	3
breast	9000	80	4	0	0	3	7
breast	9000	100	4	0	0	3	7
car	10000	AIC	0	0	0	0	0
car	10000	BIC	0	0	0	0	0
car	10000	NML	1	0	0	5	6
car	10000	0.1	0	0	0	0	0
car	10000	0.5	0	0	0	0	0
car	10000	1	0	0	0	0	0
car	10000	5	0	0	0	0	0
car	10000	10	0	0	0	0	0
car	10000	20	0	0	0	0	0
car	10000	50	1	0	0	0	1
car	10000	80	2	0	0	0	2
car	10000	100	2	0	0	0	2
car	1000	AIC	0	0	0	0	0
car	1000	BIC	0	0	0	5	5
car	1000	NML	1	0	0	5	6
car	1000	0.1	0	1	0	4	5
car	1000	0.5	0	0	0	0	0
car	1000	1	0	0	0	0	0
car	1000	5	0	0	0	0	0
car	1000	10	0	0	0	0	0
car	1000	20	0	0	0	0	0
car	1000	50	0	0	0	0	0
car	1000	80	1	0	0	0	1
car	1000	100	2	0	0	0	2
car	1200	AIC	1	0	0	0	1
car	1200	BIC	0	0	0	5	5
car	1200	NML	1	0	0	5	6
car	1200	0.1	0	1	0	0	1
car	1200	0.5	0	0	0	0	0
car	1200	1	0	0	0	0	0
car	1200	5	0	0	0	0	0
car	1200	10	0	0	0	0	0
car	1200	20	0	0	0	0	0
car	1200	50	0	0	0	0	0
car	1200	80	1	0	0	0	1
car	1200	100	2	0	0	0	2
car	1400	AIC	0	0	0	0	0
car	1400	BIC	0	0	0	0	0
car	1400	NML	1	0	0	5	6
car	1400	0.1	0	0	0	0	0
car	1400	0.5	0	0	0	0	0
car	1400	1	0	0	0	0	0
car	1400	5	0	0	0	0	0
car	1400	10	0	0	0	0	0
car	1400	20	0	0	0	0	0
car	1400	50	0	0	0	0	0
car	1400	80	1	0	0	0	1
car	1400	100	1	0	0	0	1
car	1600	AIC	1	0	0	0	1
car	1600	BIC	0	0	0	0	0
car	1600	NML	1	0	0	5	6
car	1600	0.1	0	0	0	0	0
car	1600	0.5	0	0	0	0	0
car	1600	1	0	0	0	0	0
car	1600	5	0	0	0	0	0
car	1600	10	0	0	0	0	0
car	1600	20	0	0	0	0	0
car	1600	50	0	0	0	0	0
car	1600	80	1	0	0	0	1
car	1600	100	2	0	0	0	2
car	1800	AIC	0	0	0	0	0
car	1800	BIC	0	0	0	0	0
car	1800	NML	1	0	0	5	6
car	1800	0.1	0	0	0	0	0
car	1800	0.5	0	0	0	0	0
car	1800	1	0	0	0	0	0
car	1800	5	0	0	0	0	0
car	1800	10	0	0	0	0	0
car	1800	20	0	0	0	0	0
car	1800	50	0	0	0	0	0
car	1800	80	1	0	0	0	1
car	1800	100	2	0	0	0	2
car	2000	AIC	2	0	0	5	7
car	2000	BIC	0	0	0	0	0
car	2000	NML	1	0	0	5	6
car	2000	0.1	0	0	0	0	0
car	2000	0.5	0	0	0	0	0
car	2000	1	0	0	0	0	0
car	2000	5	0	0	0	0	0
car	2000	10	0	0	0	0	0
car	2000	20	0	0	0	0	0
car	2000	50	0	0	0	0	0
car	2000	80	1	0	0	0	1
car	2000	100	1	0	0	0	1
car	200	AIC	1	0	0	0	1
car	200	BIC	0	3	0	2	5
car	200	NML	1	1	1	3	6
car	200	0.1	0	3	0	2	5
car	200	0.5	0	3	0	2	5
car	200	1	0	3	0	2	5
car	200	5	0	0	0	0	0
car	200	10	0	0	0	0	0
car	200	20	1	0	0	0	1
car	200	50	3	1	1	3	8
car	200	80	3	1	1	3	8
car	200	100	3	1	1	3	8
car	3000	AIC	0	0	0	0	0
car	3000	BIC	0	0	0	0	0
car	3000	NML	1	0	0	5	6
car	3000	0.1	0	0	0	0	0
car	3000	0.5	0	0	0	0	0
car	3000	1	0	0	0	0	0
car	3000	5	0	0	0	0	0
car	3000	10	0	0	0	0	0
car	3000	20	0	0	0	0	0
car	3000	50	0	0	0	0	0
car	3000	80	2	0	0	0	2
car	3000	100	2	0	0	0	2
car	4000	AIC	0	0	0	0	0
car	4000	BIC	0	0	0	0	0
car	4000	NML	1	0	0	5	6
car	4000	0.1	0	0	0	0	0
car	4000	0.5	0	0	0	0	0
car	4000	1	0	0	0	0	0
car	4000	5	0	0	0	0	0
car	4000	10	0	0	0	0	0
car	4000	20	0	0	0	0	0
car	4000	50	0	0	0	0	0
car	4000	80	1	0	0	0	1
car	4000	100	2	0	0	0	2
car	400	AIC	0	0	0	5	5
car	400	BIC	0	2	0	3	5
car	400	NML	0	1	0	4	5
car	400	0.1	0	2	0	3	5
car	400	0.5	0	2	0	3	5
car	400	1	0	2	0	3	5
car	400	5	0	1	0	4	5
car	400	10	0	1	0	4	5
car	400	20	0	0	0	5	5
car	400	50	0	0	0	0	0
car	400	80	0	0	0	0	0
car	400	100	0	0	0	0	0
car	5000	AIC	1	0	0	0	1
car	5000	BIC	0	0	0	0	0
car	5000	NML	1	0	0	5	6
car	5000	0.1	0	0	0	0	0
car	5000	0.5	0	0	0	0	0
car	5000	1	0	0	0	0	0
car	5000	5	0	0	0	0	0
car	5000	10	0	0	0	0	0
car	5000	20	0	0	0	0	0
car	5000	50	0	0	0	0	0
car	5000	80	2	0	0	0	2
car	5000	100	2	0	0	0	2
car	6000	AIC	1	0	0	0	1
car	6000	BIC	0	0	0	0	0
car	6000	NML	1	0	0	5	6
car	6000	0.1	0	0	0	0	0
car	6000	0.5	0	0	0	0	0
car	6000	1	0	0	0	0	0
car	6000	5	0	0	0	0	0
car	6000	10	0	0	0	0	0
car	6000	20	0	0	0	0	0
car	6000	50	0	0	0	0	0
car	6000	80	2	0	0	0	2
car	6000	100	2	0	0	0	2
car	600	AIC	0	0	0	0	0
car	600	BIC	0	2	0	3	5
car	600	NML	1	0	0	5	6
car	600	0.1	0	2	0	3	5
car	600	0.5	0	1	0	0	1
car	600	1	0	1	0	0	1
car	600	5	0	0	0	0	0
car	600	10	0	0	0	0	0
car	600	20	0	0	0	0	0
car	600	50	0	0	0	0	0
car	600	80	0	0	0	0	0
car	600	100	0	0	0	0	0
car	7000	AIC	0	0	0	0	0
car	7000	BIC	0	0	0	0	0
car	7000	NML	1	0	0	5	6
car	7000	0.1	0	0	0	0	0
car	7000	0.5	0	0	0	0	0
car	7000	1	0	0	0	0	0
car	7000	5	0	0	0	0	0
car	7000	10	0	0	0	0	0
car	7000	20	0	0	0	0	0
car	7000	50	1	0	0	0	1
car	7000	80	1	0	0	0	1
car	7000	100	2	0	0	0	2
car	8000	AIC	0	0	0	0	0
car	8000	BIC	0	0	0	0	0
car	8000	NML	1	0	0	5	6
car	8000	0.1	0	0	0	0	0
car	8000	0.5	0	0	0	0	0
car	8000	1	0	0	0	0	0
car	8000	5	0	0	0	0	0
car	8000	10	0	0	0	0	0
car	8000	20	0	0	0	0	0
car	8000	50	1	0	0	0	1
car	8000	80	1	0	0	0	1
car	8000	100	2	0	0	0	2
car	800	AIC	0	0	0	0	0
car	800	BIC	0	1	0	4	5
car	800	NML	1	0	0	5	6
car	800	0.1	0	1	0	4	5
car	800	0.5	0	1	0	4	5
car	800	1	0	1	0	4	5
car	800	5	0	0	0	0	0
car	800	10	0	0	0	0	0
car	800	20	0	0	0	0	0
car	800	50	0	0	0	0	0
car	800	80	0	0	0	0	0
car	800	100	1	0	0	0	1
car	9000	AIC	1	0	0	0	1
car	9000	BIC	0	0	0	0	0
car	9000	NML	1	0	0	5	6
car	9000	0.1	0	0	0	0	0
car	9000	0.5	0	0	0	0	0
car	9000	1	0	0	0	0	0
car	9000	5	0	0	0	0	0
car	9000	10	0	0	0	0	0
car	9000	20	0	0	0	0	0
car	9000	50	1	0	0	0	1
car	9000	80	2	0	0	0	2
car	9000	100	2	0	0	0	2
Cleve	10000	AIC	5	0	0	1	6
Cleve	10000	BIC	0	0	0	0	0
Cleve	10000	NML	0	0	0	0	0
Cleve	10000	0.1	1	0	0	0	1
Cleve	10000	0.5	1	0	0	0	1
Cleve	10000	1	1	0	0	0	1
Cleve	10000	5	6	0	0	0	6
Cleve	10000	10	10	0	0	2	12
Cleve	10000	20	16	0	0	5	21
Cleve	10000	50	24	0	0	5	29
Cleve	10000	80	25	0	0	5	30
Cleve	10000	100	25	0	0	5	30
Cleve	1000	AIC	9	0	0	3	12
Cleve	1000	BIC	0	0	0	0	0
Cleve	1000	NML	0	0	0	0	0
Cleve	1000	0.1	1	0	0	0	1
Cleve	1000	0.5	1	0	0	0	1
Cleve	1000	1	1	0	0	0	1
Cleve	1000	5	5	0	0	0	5
Cleve	1000	10	10	0	0	3	13
Cleve	1000	20	16	0	0	5	21
Cleve	1000	50	23	0	0	5	28
Cleve	1000	80	28	0	0	5	33
Cleve	1000	100	28	0	0	5	33
Cleve	1200	AIC	8	0	1	2	11
Cleve	1200	BIC	0	0	0	0	0
Cleve	1200	NML	0	0	1	1	2
Cleve	1200	0.1	1	0	0	0	1
Cleve	1200	0.5	1	0	0	0	1
Cleve	1200	1	1	0	0	0	1
Cleve	1200	5	5	0	0	0	5
Cleve	1200	10	10	0	0	2	12
Cleve	1200	20	16	0	1	5	22
Cleve	1200	50	23	0	1	5	29
Cleve	1200	80	24	0	1	5	30
Cleve	1200	100	28	0	1	4	33
Cleve	1400	AIC	10	0	1	1	12
Cleve	1400	BIC	0	0	0	0	0
Cleve	1400	NML	0	0	0	0	0
Cleve	1400	0.1	1	0	0	0	1
Cleve	1400	0.5	1	0	0	0	1
Cleve	1400	1	1	0	0	0	1
Cleve	1400	5	6	0	0	5	11
Cleve	1400	10	11	0	0	3	14
Cleve	1400	20	17	0	0	5	22
Cleve	1400	50	23	0	0	5	28
Cleve	1400	80	24	0	0	5	29
Cleve	1400	100	24	0	0	5	29
Cleve	1600	AIC	8	0	0	3	11
Cleve	1600	BIC	0	0	0	0	0
Cleve	1600	NML	0	0	0	0	0
Cleve	1600	0.1	1	0	0	0	1
Cleve	1600	0.5	1	0	0	0	1
Cleve	1600	1	1	0	0	0	1
Cleve	1600	5	4	0	0	0	4
Cleve	1600	10	9	0	0	2	11
Cleve	1600	20	17	0	0	5	22
Cleve	1600	50	22	0	0	5	27
Cleve	1600	80	23	0	0	5	28
Cleve	1600	100	25	0	0	5	30
Cleve	1800	AIC	6	0	0	1	7
Cleve	1800	BIC	0	0	0	0	0
Cleve	1800	NML	0	0	0	0	0
Cleve	1800	0.1	1	0	0	0	1
Cleve	1800	0.5	1	0	0	0	1
Cleve	1800	1	1	0	0	0	1
Cleve	1800	5	5	0	0	5	10
Cleve	1800	10	10	0	0	2	12
Cleve	1800	20	16	0	0	5	21
Cleve	1800	50	21	0	0	5	26
Cleve	1800	80	22	0	0	5	27
Cleve	1800	100	24	0	0	5	29
Cleve	2000	AIC	7	0	0	5	12
Cleve	2000	BIC	0	0	0	0	0
Cleve	2000	NML	0	0	0	0	0
Cleve	2000	0.1	1	0	0	0	1
Cleve	2000	0.5	1	0	0	0	1
Cleve	2000	1	1	0	0	0	1
Cleve	2000	5	4	0	0	0	4
Cleve	2000	10	9	0	0	2	11
Cleve	2000	20	16	0	0	5	21
Cleve	2000	50	21	0	0	5	26
Cleve	2000	80	23	0	0	5	28
Cleve	2000	100	24	0	0	5	29
Cleve	200	AIC	11	1	4	6	22
Cleve	200	BIC	0	2	2	1	5
Cleve	200	NML	6	1	2	3	12
Cleve	200	0.1	1	4	0	6	11
Cleve	200	0.5	1	3	2	1	7
Cleve	200	1	1	3	2	1	7
Cleve	200	5	8	1	2	2	13
Cleve	200	10	12	1	2	4	19
Cleve	200	20	18	1	2	4	25
Cleve	200	50	26	1	2	5	34
Cleve	200	80	31	1	4	5	41
Cleve	200	100	32	1	4	5	42
Cleve	3000	AIC	7	0	1	2	10
Cleve	3000	BIC	0	0	0	0	0
Cleve	3000	NML	0	0	0	0	0
Cleve	3000	0.1	1	0	0	0	1
Cleve	3000	0.5	1	0	0	0	1
Cleve	3000	1	1	0	0	0	1
Cleve	3000	5	5	0	0	0	5
Cleve	3000	10	10	0	0	2	12
Cleve	3000	20	16	0	0	5	21
Cleve	3000	50	21	0	0	5	26
Cleve	3000	80	23	0	0	5	28
Cleve	3000	100	23	0	0	5	28
Cleve	4000	AIC	8	0	0	1	9
Cleve	4000	BIC	0	0	0	0	0
Cleve	4000	NML	0	0	0	0	0
Cleve	4000	0.1	1	0	0	0	1
Cleve	4000	0.5	1	0	0	0	1
Cleve	4000	1	1	0	0	0	1
Cleve	4000	5	6	0	0	0	6
Cleve	4000	10	10	0	0	2	12
Cleve	4000	20	16	0	0	5	21
Cleve	4000	50	22	0	0	5	27
Cleve	4000	80	23	0	0	5	28
Cleve	4000	100	23	0	0	5	28
Cleve	400	AIC	5	0	1	2	8
Cleve	400	BIC	1	1	1	0	3
Cleve	400	NML	1	0	0	0	1
Cleve	400	0.1	1	2	1	0	4
Cleve	400	0.5	1	2	1	0	4
Cleve	400	1	1	1	1	0	3
Cleve	400	5	7	0	0	5	12
Cleve	400	10	13	0	0	3	16
Cleve	400	20	18	0	0	5	23
Cleve	400	50	22	0	0	5	27
Cleve	400	80	27	0	0	5	32
Cleve	400	100	27	0	0	5	32
Cleve	5000	AIC	8	0	0	3	11
Cleve	5000	BIC	0	0	0	0	0
Cleve	5000	NML	0	0	0	0	0
Cleve	5000	0.1	1	0	0	0	1
Cleve	5000	0.5	1	0	0	0	1
Cleve	5000	1	1	0	0	0	1
Cleve	5000	5	4	0	0	0	4
Cleve	5000	10	9	0	0	2	11
Cleve	5000	20	16	0	0	5	21
Cleve	5000	50	21	0	0	5	26
Cleve	5000	80	23	0	0	5	28
Cleve	5000	100	23	0	0	5	28
Cleve	6000	AIC	7	0	0	2	9
Cleve	6000	BIC	0	0	0	0	0
Cleve	6000	NML	0	0	0	0	0
Cleve	6000	0.1	1	0	0	0	1
Cleve	6000	0.5	1	0	0	0	1
Cleve	6000	1	1	0	0	0	1
Cleve	6000	5	6	0	0	0	6
Cleve	6000	10	10	0	0	2	12
Cleve	6000	20	16	0	0	5	21
Cleve	6000	50	21	0	0	5	26
Cleve	6000	80	23	0	0	5	28
Cleve	6000	100	23	0	0	5	28
Cleve	600	AIC	9	0	0	3	12
Cleve	600	BIC	0	0	0	0	0
Cleve	600	NML	0	0	0	0	0
Cleve	600	0.1	1	0	0	0	1
Cleve	600	0.5	1	0	0	0	1
Cleve	600	1	1	0	0	0	1
Cleve	600	5	4	0	0	0	4
Cleve	600	10	10	0	0	2	12
Cleve	600	20	16	0	0	5	21
Cleve	600	50	22	0	0	5	27
Cleve	600	80	26	0	0	5	31
Cleve	600	100	26	0	0	5	31
Cleve	7000	AIC	8	0	0	5	13
Cleve	7000	BIC	0	0	0	0	0
Cleve	7000	NML	0	0	0	0	0
Cleve	7000	0.1	1	0	0	0	1
Cleve	7000	0.5	1	0	0	0	1
Cleve	7000	1	1	0	0	0	1
Cleve	7000	5	6	0	0	0	6
Cleve	7000	10	10	0	0	2	12
Cleve	7000	20	16	0	0	5	21
Cleve	7000	50	21	0	0	5	26
Cleve	7000	80	22	0	0	5	27
Cleve	7000	100	23	0	0	5	28
Cleve	8000	AIC	2	0	0	0	2
Cleve	8000	BIC	0	0	0	0	0
Cleve	8000	NML	0	0	0	0	0
Cleve	8000	0.1	1	0	0	0	1
Cleve	8000	0.5	1	0	0	0	1
Cleve	8000	1	1	0	0	0	1
Cleve	8000	5	6	0	0	0	6
Cleve	8000	10	11	0	0	3	14
Cleve	8000	20	17	0	0	5	22
Cleve	8000	50	22	0	0	5	27
Cleve	8000	80	23	0	0	5	28
Cleve	8000	100	23	0	0	5	28
Cleve	800	AIC	7	0	0	3	10
Cleve	800	BIC	0	0	0	0	0
Cleve	800	NML	1	0	0	0	1
Cleve	800	0.1	1	1	1	0	3
Cleve	800	0.5	1	0	0	0	1
Cleve	800	1	1	0	0	0	1
Cleve	800	5	6	0	0	0	6
Cleve	800	10	8	0	0	1	9
Cleve	800	20	15	0	0	5	20
Cleve	800	50	24	0	0	5	29
Cleve	800	80	25	0	0	5	30
Cleve	800	100	29	0	0	5	34
Cleve	9000	AIC	9	0	0	2	11
Cleve	9000	BIC	0	0	0	0	0
Cleve	9000	NML	1	0	0	0	1
Cleve	9000	0.1	1	0	0	0	1
Cleve	9000	0.5	1	0	0	0	1
Cleve	9000	1	1	0	0	0	1
Cleve	9000	5	6	0	0	0	6
Cleve	9000	10	10	0	0	2	12
Cleve	9000	20	17	0	0	5	22
Cleve	9000	50	22	0	0	5	27
Cleve	9000	80	24	0	0	5	29
Cleve	9000	100	24	0	0	5	29
crx	10000	AIC	11	1	2	1	15
crx	10000	BIC	1	1	1	0	3
crx	10000	NML	2	2	0	9	13
crx	10000	0.1	1	1	1	0	3
crx	10000	0.5	1	1	1	0	3
crx	10000	1	1	1	1	0	3
crx	10000	5	3	1	1	0	5
crx	10000	10	6	1	1	9	17
crx	10000	20	8	1	1	8	18
crx	10000	50	11	2	2	5	20
crx	10000	80	18	1	2	6	27
crx	10000	100	20	1	4	5	30
crx	1000	AIC	7	1	1	0	9
crx	1000	BIC	1	2	1	1	5
crx	1000	NML	2	2	0	9	13
crx	1000	0.1	1	3	1	1	6
crx	1000	0.5	1	3	1	1	6
crx	1000	1	1	3	1	1	6
crx	1000	5	4	2	0	11	17
crx	1000	10	6	2	1	8	17
crx	1000	20	8	2	2	7	19
crx	1000	50	16	3	3	4	26
crx	1000	80	17	1	5	5	28
crx	1000	100	18	1	4	5	28
crx	1200	AIC	8	2	3	3	16
crx	1200	BIC	1	1	1	0	3
crx	1200	NML	2	2	0	9	13
crx	1200	0.1	1	2	3	2	8
crx	1200	0.5	2	1	5	5	13
crx	1200	1	2	1	5	5	13
crx	1200	5	5	2	4	5	16
crx	1200	10	6	2	4	5	17
crx	1200	20	8	2	4	5	19
crx	1200	50	17	2	3	4	26
crx	1200	80	20	1	5	6	32
crx	1200	100	21	1	5	6	33
crx	1400	AIC	7	2	1	4	14
crx	1400	BIC	1	1	1	0	3
crx	1400	NML	2	2	1	8	13
crx	1400	0.1	1	1	1	0	3
crx	1400	0.5	1	1	1	0	3
crx	1400	1	1	1	1	0	3
crx	1400	5	5	2	3	3	13
crx	1400	10	6	2	3	3	14
crx	1400	20	9	2	2	6	19
crx	1400	50	18	1	4	5	28
crx	1400	80	21	1	4	6	32
crx	1400	100	22	1	4	6	33
crx	1600	AIC	10	1	2	2	15
crx	1600	BIC	1	1	1	0	3
crx	1600	NML	2	2	0	9	13
crx	1600	0.1	1	1	1	0	3
crx	1600	0.5	1	1	1	0	3
crx	1600	1	1	1	1	0	3
crx	1600	5	5	2	4	6	17
crx	1600	10	5	2	4	6	17
crx	1600	20	9	2	3	5	19
crx	1600	50	16	1	4	5	26
crx	1600	80	19	1	4	5	29
crx	1600	100	22	1	4	7	34
crx	1800	AIC	10	3	0	11	24
crx	1800	BIC	1	1	1	0	3
crx	1800	NML	2	2	0	9	13
crx	1800	0.1	1	1	1	0	3
crx	1800	0.5	1	1	1	0	3
crx	1800	1	1	1	1	0	3
crx	1800	5	5	2	0	11	18
crx	1800	10	6	2	1	8	17
crx	1800	20	8	2	2	7	19
crx	1800	50	13	2	2	6	23
crx	1800	80	18	2	3	4	27
crx	1800	100	20	2	3	4	29
crx	2000	AIC	11	1	3	0	15
crx	2000	BIC	1	1	1	0	3
crx	2000	NML	3	2	0	8	13
crx	2000	0.1	1	1	1	0	3
crx	2000	0.5	1	1	1	0	3
crx	2000	1	1	1	1	0	3
crx	2000	5	5	2	3	3	13
crx	2000	10	5	2	3	3	13
crx	2000	20	9	2	2	7	20
crx	2000	50	15	3	2	4	24
crx	2000	80	18	1	4	5	28
crx	2000	100	23	1	3	6	33
crx	200	AIC	9	2	4	3	18
crx	200	BIC	1	8	0	9	18
crx	200	NML	19	5	6	4	34
crx	200	0.1	1	11	0	6	18
crx	200	0.5	1	8	0	9	18
crx	200	1	1	7	0	10	18
crx	200	5	5	6	3	5	19
crx	200	10	9	4	3	3	19
crx	200	20	16	3	4	6	29
crx	200	50	24	4	4	5	37
crx	200	80	28	4	4	4	40
crx	200	100	32	3	4	5	44
crx	3000	AIC	11	1	2	1	15
crx	3000	BIC	1	1	1	0	3
crx	3000	NML	2	2	0	9	13
crx	3000	0.1	1	1	1	0	3
crx	3000	0.5	1	1	1	0	3
crx	3000	1	1	1	1	0	3
crx	3000	5	4	1	1	0	6
crx	3000	10	6	1	1	9	17
crx	3000	20	9	2	2	7	20
crx	3000	50	15	1	4	5	25
crx	3000	80	18	1	4	5	28
crx	3000	100	19	1	4	6	30
crx	4000	AIC	9	2	2	0	13
crx	4000	BIC	1	1	1	0	3
crx	4000	NML	2	2	0	9	13
crx	4000	0.1	1	1	1	0	3
crx	4000	0.5	1	1	1	0	3
crx	4000	1	1	1	1	0	3
crx	4000	5	3	1	1	0	5
crx	4000	10	7	1	1	9	18
crx	4000	20	8	2	2	7	19
crx	4000	50	13	1	4	7	25
crx	4000	80	17	1	5	5	28
crx	4000	100	18	1	5	5	29
crx	400	AIC	8	3	7	6	24
crx	400	BIC	1	4	1	2	8
crx	400	NML	2	2	5	5	14
crx	400	0.1	1	8	0	2	11
crx	400	0.5	2	6	7	4	19
crx	400	1	2	4	7	3	16
crx	400	5	6	2	3	6	17
crx	400	10	6	1	2	4	13
crx	400	20	13	3	4	6	26
crx	400	50	20	1	6	5	32
crx	400	80	23	1	6	5	35
crx	400	100	23	1	6	5	35
crx	5000	AIC	9	1	1	1	12
crx	5000	BIC	1	1	1	0	3
crx	5000	NML	2	2	0	9	13
crx	5000	0.1	1	1	1	0	3
crx	5000	0.5	1	1	1	0	3
crx	5000	1	1	1	1	0	3
crx	5000	5	4	1	1	0	6
crx	5000	10	6	1	1	9	17
crx	5000	20	9	2	3	5	19
crx	5000	50	13	2	3	5	23
crx	5000	80	16	1	4	5	26
crx	5000	100	18	1	4	5	28
crx	6000	AIC	8	1	2	0	11
crx	6000	BIC	1	1	1	0	3
crx	6000	NML	2	2	0	9	13
crx	6000	0.1	1	1	1	0	3
crx	6000	0.5	1	1	1	0	3
crx	6000	1	1	1	1	0	3
crx	6000	5	4	2	0	11	17
crx	6000	10	6	1	1	9	17
crx	6000	20	8	2	2	7	19
crx	6000	50	10	2	2	6	20
crx	6000	80	15	1	5	5	26
crx	6000	100	20	1	4	5	30
crx	600	AIC	8	1	2	0	11
crx	600	BIC	1	3	1	0	5
crx	600	NML	3	3	1	7	14
crx	600	0.1	2	6	2	1	11
crx	600	0.5	1	3	1	0	5
crx	600	1	1	3	1	0	5
crx	600	5	6	2	2	7	17
crx	600	10	8	3	2	6	19
crx	600	20	11	3	3	5	22
crx	600	50	17	2	5	5	29
crx	600	80	25	3	3	4	35
crx	600	100	26	3	3	5	37
crx	7000	AIC	9	1	2	0	12
crx	7000	BIC	1	1	1	0	3
crx	7000	NML	2	2	0	9	13
crx	7000	0.1	1	1	1	0	3
crx	7000	0.5	1	1	1	0	3
crx	7000	1	1	1	1	0	3
crx	7000	5	4	1	1	0	6
crx	7000	10	6	1	1	9	17
crx	7000	20	7	1	1	9	18
crx	7000	50	12	2	2	7	23
crx	7000	80	14	1	2	7	24
crx	7000	100	17	1	4	5	27
crx	8000	AIC	11	2	0	7	20
crx	8000	BIC	1	1	1	0	3
crx	8000	NML	2	2	0	9	13
crx	8000	0.1	1	1	1	0	3
crx	8000	0.5	1	1	1	0	3
crx	8000	1	1	1	1	0	3
crx	8000	5	4	2	0	11	17
crx	8000	10	6	1	1	9	17
crx	8000	20	9	2	2	5	18
crx	8000	50	11	2	2	4	19
crx	8000	80	17	1	3	5	26
crx	8000	100	19	1	4	5	29
crx	800	AIC	8	1	3	1	13
crx	800	BIC	1	3	3	2	9
crx	800	NML	2	4	2	8	16
crx	800	0.1	1	7	1	4	13
crx	800	0.5	1	5	3	3	12
crx	800	1	1	3	3	2	9
crx	800	5	5	4	2	10	21
crx	800	10	7	3	2	8	20
crx	800	20	8	2	4	7	21
crx	800	50	17	1	5	5	28
crx	800	80	19	1	5	5	30
crx	800	100	25	2	4	5	36
crx	9000	AIC	8	2	3	5	18
crx	9000	BIC	1	1	1	0	3
crx	9000	NML	2	2	0	9	13
crx	9000	0.1	1	1	1	0	3
crx	9000	0.5	1	1	1	0	3
crx	9000	1	1	1	1	0	3
crx	9000	5	4	2	0	11	17
crx	9000	10	6	1	1	9	17
crx	9000	20	8	2	2	7	19
crx	9000	50	11	1	4	7	23
crx	9000	80	14	1	4	7	26
crx	9000	100	16	1	5	5	27
Diabetes	10000	AIC	1	0	0	0	1
Diabetes	10000	BIC	0	0	0	0	0
Diabetes	10000	NML	0	0	0	0	0
Diabetes	10000	0.1	1	0	0	0	1
Diabetes	10000	0.5	1	0	0	0	1
Diabetes	10000	1	1	0	0	0	1
Diabetes	10000	5	3	0	0	0	3
Diabetes	10000	10	4	0	0	1	5
Diabetes	10000	20	6	0	0	3	9
Diabetes	10000	50	11	0	0	4	15
Diabetes	10000	80	13	0	0	4	17
Diabetes	10000	100	14	0	0	0	14
Diabetes	1000	AIC	1	0	0	1	2
Diabetes	1000	BIC	0	0	0	0	0
Diabetes	1000	NML	0	0	0	0	0
Diabetes	1000	0.1	1	0	0	0	1
Diabetes	1000	0.5	1	0	0	0	1
Diabetes	1000	1	1	0	0	0	1
Diabetes	1000	5	3	0	0	0	3
Diabetes	1000	10	4	0	0	1	5
Diabetes	1000	20	6	0	0	3	9
Diabetes	1000	50	10	0	0	4	14
Diabetes	1000	80	13	0	0	4	17
Diabetes	1000	100	14	0	0	4	18
Diabetes	1200	AIC	3	0	0	1	4
Diabetes	1200	BIC	0	0	0	0	0
Diabetes	1200	NML	0	0	0	0	0
Diabetes	1200	0.1	1	0	0	0	1
Diabetes	1200	0.5	1	0	0	0	1
Diabetes	1200	1	1	0	0	0	1
Diabetes	1200	5	3	0	0	0	3
Diabetes	1200	10	4	0	0	1	5
Diabetes	1200	20	6	0	0	3	9
Diabetes	1200	50	12	0	0	4	16
Diabetes	1200	80	14	0	0	0	14
Diabetes	1200	100	15	0	0	0	15
Diabetes	1400	AIC	0	0	0	0	0
Diabetes	1400	BIC	0	0	0	0	0
Diabetes	1400	NML	0	0	0	0	0
Diabetes	1400	0.1	1	0	0	0	1
Diabetes	1400	0.5	1	0	0	0	1
Diabetes	1400	1	2	0	0	0	2
Diabetes	1400	5	3	0	0	0	3
Diabetes	1400	10	4	0	0	1	5
Diabetes	1400	20	6	0	0	3	9
Diabetes	1400	50	10	0	0	4	14
Diabetes	1400	80	13	0	0	4	17
Diabetes	1400	100	13	0	0	4	17
Diabetes	1600	AIC	2	0	0	1	3
Diabetes	1600	BIC	0	0	0	0	0
Diabetes	1600	NML	0	0	0	0	0
Diabetes	1600	0.1	1	0	0	0	1
Diabetes	1600	0.5	1	0	0	0	1
Diabetes	1600	1	1	0	0	0	1
Diabetes	1600	5	3	0	0	0	3
Diabetes	1600	10	4	0	0	1	5
Diabetes	1600	20	6	0	0	3	9
Diabetes	1600	50	10	0	0	4	14
Diabetes	1600	80	13	0	0	4	17
Diabetes	1600	100	13	0	0	4	17
Diabetes	1800	AIC	1	0	0	1	2
Diabetes	1800	BIC	0	0	0	0	0
Diabetes	1800	NML	0	0	0	0	0
Diabetes	1800	0.1	1	0	0	0	1
Diabetes	1800	0.5	1	0	0	0	1
Diabetes	1800	1	1	0	0	0	1
Diabetes	1800	5	3	0	0	0	3
Diabetes	1800	10	4	0	0	1	5
Diabetes	1800	20	6	0	0	3	9
Diabetes	1800	50	11	0	0	4	15
Diabetes	1800	80	14	0	0	0	14
Diabetes	1800	100	15	0	0	1	16
Diabetes	2000	AIC	0	0	0	0	0
Diabetes	2000	BIC	0	0	0	0	0
Diabetes	2000	NML	0	0	0	0	0
Diabetes	2000	0.1	1	0	0	0	1
Diabetes	2000	0.5	1	0	0	0	1
Diabetes	2000	1	1	0	0	0	1
Diabetes	2000	5	3	0	0	0	3
Diabetes	2000	10	4	0	0	1	5
Diabetes	2000	20	6	0	0	3	9
Diabetes	2000	50	11	0	0	4	15
Diabetes	2000	80	13	0	0	4	17
Diabetes	2000	100	14	0	0	4	18
Diabetes	200	AIC	1	0	0	1	2
Diabetes	200	BIC	0	1	0	2	3
Diabetes	200	NML	0	1	0	2	3
Diabetes	200	0.1	1	3	0	2	6
Diabetes	200	0.5	1	1	0	2	4
Diabetes	200	1	1	1	0	2	4
Diabetes	200	5	4	1	0	1	6
Diabetes	200	10	6	1	0	3	10
Diabetes	200	20	8	0	0	3	11
Diabetes	200	50	12	0	0	4	16
Diabetes	200	80	14	0	0	4	18
Diabetes	200	100	15	0	0	3	18
Diabetes	3000	AIC	1	0	0	0	1
Diabetes	3000	BIC	0	0	0	0	0
Diabetes	3000	NML	0	0	0	0	0
Diabetes	3000	0.1	1	0	0	0	1
Diabetes	3000	0.5	1	0	0	0	1
Diabetes	3000	1	1	0	0	0	1
Diabetes	3000	5	3	0	0	0	3
Diabetes	3000	10	4	0	0	1	5
Diabetes	3000	20	6	0	0	3	9
Diabetes	3000	50	10	0	0	3	13
Diabetes	3000	80	13	0	0	4	17
Diabetes	3000	100	14	0	0	0	14
Diabetes	4000	AIC	2	0	0	2	4
Diabetes	4000	BIC	0	0	0	0	0
Diabetes	4000	NML	0	0	0	0	0
Diabetes	4000	0.1	1	0	0	0	1
Diabetes	4000	0.5	1	0	0	0	1
Diabetes	4000	1	1	0	0	0	1
Diabetes	4000	5	3	0	0	0	3
Diabetes	4000	10	4	0	0	1	5
Diabetes	4000	20	6	0	0	3	9
Diabetes	4000	50	12	0	0	4	16
Diabetes	4000	80	13	0	0	4	17
Diabetes	4000	100	15	0	0	0	15
Diabetes	400	AIC	0	1	0	0	1
Diabetes	400	BIC	0	1	0	0	1
Diabetes	400	NML	0	1	0	0	1
Diabetes	400	0.1	1	2	0	3	6
Diabetes	400	0.5	1	1	0	0	2
Diabetes	400	1	1	1	0	0	2
Diabetes	400	5	3	1	0	0	4
Diabetes	400	10	4	1	0	1	6
Diabetes	400	20	6	1	0	2	9
Diabetes	400	50	12	1	0	2	15
Diabetes	400	80	15	1	0	0	16
Diabetes	400	100	15	1	0	0	16
Diabetes	5000	AIC	2	0	0	1	3
Diabetes	5000	BIC	0	0	0	0	0
Diabetes	5000	NML	0	0	0	0	0
Diabetes	5000	0.1	1	0	0	0	1
Diabetes	5000	0.5	1	0	0	0	1
Diabetes	5000	1	1	0	0	0	1
Diabetes	5000	5	3	0	0	0	3
Diabetes	5000	10	4	0	0	1	5
Diabetes	5000	20	6	0	0	3	9
Diabetes	5000	50	10	0	0	3	13
Diabetes	5000	80	13	0	0	4	17
Diabetes	5000	100	14	0	0	0	14
Diabetes	6000	AIC	1	0	0	1	2
Diabetes	6000	BIC	0	0	0	0	0
Diabetes	6000	NML	0	0	0	0	0
Diabetes	6000	0.1	1	0	0	0	1
Diabetes	6000	0.5	1	0	0	0	1
Diabetes	6000	1	1	0	0	0	1
Diabetes	6000	5	3	0	0	0	3
Diabetes	6000	10	4	0	0	1	5
Diabetes	6000	20	6	0	0	3	9
Diabetes	6000	50	12	0	0	4	16
Diabetes	6000	80	14	0	0	0	14
Diabetes	6000	100	15	0	0	0	15
Diabetes	600	AIC	2	0	0	3	5
Diabetes	600	BIC	0	0	0	0	0
Diabetes	600	NML	0	0	0	0	0
Diabetes	600	0.1	1	1	0	2	4
Diabetes	600	0.5	1	0	0	0	1
Diabetes	600	1	1	0	0	0	1
Diabetes	600	5	3	0	0	0	3
Diabetes	600	10	4	0	0	1	5
Diabetes	600	20	6	0	0	3	9
Diabetes	600	50	13	0	0	3	16
Diabetes	600	80	15	0	0	1	16
Diabetes	600	100	16	0	0	1	17
Diabetes	7000	AIC	2	0	0	1	3
Diabetes	7000	BIC	0	0	0	0	0
Diabetes	7000	NML	0	0	0	0	0
Diabetes	7000	0.1	1	0	0	0	1
Diabetes	7000	0.5	1	0	0	0	1
Diabetes	7000	1	1	0	0	0	1
Diabetes	7000	5	3	0	0	0	3
Diabetes	7000	10	4	0	0	1	5
Diabetes	7000	20	6	0	0	3	9
Diabetes	7000	50	12	0	0	4	16
Diabetes	7000	80	14	0	0	4	18
Diabetes	7000	100	15	0	0	0	15
Diabetes	8000	AIC	1	0	0	0	1
Diabetes	8000	BIC	0	0	0	0	0
Diabetes	8000	NML	0	0	0	0	0
Diabetes	8000	0.1	1	0	0	0	1
Diabetes	8000	0.5	1	0	0	0	1
Diabetes	8000	1	1	0	0	0	1
Diabetes	8000	5	3	0	0	0	3
Diabetes	8000	10	4	0	0	1	5
Diabetes	8000	20	6	0	0	3	9
Diabetes	8000	50	12	0	0	4	16
Diabetes	8000	80	13	0	0	4	17
Diabetes	8000	100	15	0	0	0	15
Diabetes	800	AIC	1	0	0	0	1
Diabetes	800	BIC	0	0	0	0	0
Diabetes	800	NML	0	0	0	0	0
Diabetes	800	0.1	1	0	0	0	1
Diabetes	800	0.5	1	0	0	0	1
Diabetes	800	1	1	0	0	0	1
Diabetes	800	5	3	0	0	0	3
Diabetes	800	10	4	0	0	1	5
Diabetes	800	20	6	0	0	3	9
Diabetes	800	50	11	0	0	4	15
Diabetes	800	80	13	0	0	4	17
Diabetes	800	100	14	0	0	0	14
Diabetes	9000	AIC	1	0	0	0	1
Diabetes	9000	BIC	0	0	0	0	0
Diabetes	9000	NML	0	0	0	0	0
Diabetes	9000	0.1	1	0	0	0	1
Diabetes	9000	0.5	1	0	0	0	1
Diabetes	9000	1	1	0	0	0	1
Diabetes	9000	5	3	0	0	0	3
Diabetes	9000	10	4	0	0	1	5
Diabetes	9000	20	6	0	0	3	9
Diabetes	9000	50	10	0	0	3	13
Diabetes	9000	80	14	0	0	0	14
Diabetes	9000	100	14	0	0	0	14
Glass	10000	AIC	0	0	0	0	0
Glass	10000	BIC	0	0	0	0	0
Glass	10000	NML	0	0	0	0	0
Glass	10000	0.1	1	0	0	0	1
Glass	10000	0.5	1	0	0	0	1
Glass	10000	1	1	0	0	0	1
Glass	10000	5	6	0	0	2	8
Glass	10000	10	11	0	0	4	15
Glass	10000	20	16	0	0	4	20
Glass	10000	50	18	0	0	0	18
Glass	10000	80	20	0	0	6	26
Glass	10000	100	20	0	0	6	26
Glass	1000	AIC	0	0	0	0	0
Glass	1000	BIC	0	0	0	0	0
Glass	1000	NML	0	0	0	0	0
Glass	1000	0.1	1	0	0	0	1
Glass	1000	0.5	1	0	0	0	1
Glass	1000	1	1	0	0	0	1
Glass	1000	5	6	0	0	2	8
Glass	1000	10	11	0	0	4	15
Glass	1000	20	16	0	0	4	20
Glass	1000	50	18	0	0	0	18
Glass	1000	80	20	0	0	6	26
Glass	1000	100	20	0	0	6	26
Glass	1200	AIC	0	0	0	0	0
Glass	1200	BIC	0	0	0	0	0
Glass	1200	NML	0	0	0	0	0
Glass	1200	0.1	1	0	0	0	1
Glass	1200	0.5	1	0	0	0	1
Glass	1200	1	1	0	0	0	1
Glass	1200	5	5	0	0	2	7
Glass	1200	10	11	0	0	4	15
Glass	1200	20	16	0	0	4	20
Glass	1200	50	18	0	0	0	18
Glass	1200	80	20	0	0	2	22
Glass	1200	100	20	0	0	2	22
Glass	1400	AIC	0	0	0	0	0
Glass	1400	BIC	0	0	0	0	0
Glass	1400	NML	0	0	0	0	0
Glass	1400	0.1	1	0	0	0	1
Glass	1400	0.5	1	0	0	0	1
Glass	1400	1	1	0	0	0	1
Glass	1400	5	6	0	0	2	8
Glass	1400	10	11	0	0	4	15
Glass	1400	20	16	0	0	4	20
Glass	1400	50	18	0	0	0	18
Glass	1400	80	19	0	0	2	21
Glass	1400	100	20	0	0	6	26
Glass	1600	AIC	0	0	0	0	0
Glass	1600	BIC	0	0	0	0	0
Glass	1600	NML	0	0	0	0	0
Glass	1600	0.1	1	0	0	0	1
Glass	1600	0.5	1	0	0	0	1
Glass	1600	1	1	0	0	0	1
Glass	1600	5	6	0	0	2	8
Glass	1600	10	11	0	0	4	15
Glass	1600	20	16	0	0	4	20
Glass	1600	50	18	0	0	0	18
Glass	1600	80	19	0	0	2	21
Glass	1600	100	20	0	0	6	26
Glass	1800	AIC	0	0	0	0	0
Glass	1800	BIC	0	0	0	0	0
Glass	1800	NML	0	0	0	0	0
Glass	1800	0.1	1	0	0	0	1
Glass	1800	0.5	1	0	0	0	1
Glass	1800	1	1	0	0	0	1
Glass	1800	5	6	0	0	2	8
Glass	1800	10	11	0	0	4	15
Glass	1800	20	16	0	0	4	20
Glass	1800	50	18	0	0	0	18
Glass	1800	80	19	0	0	2	21
Glass	1800	100	20	0	0	2	22
Glass	2000	AIC	0	0	0	0	0
Glass	2000	BIC	0	0	0	0	0
Glass	2000	NML	0	0	0	0	0
Glass	2000	0.1	1	0	0	0	1
Glass	2000	0.5	1	0	0	0	1
Glass	2000	1	1	0	0	0	1
Glass	2000	5	6	0	0	2	8
Glass	2000	10	11	0	0	4	15
Glass	2000	20	16	0	0	4	20
Glass	2000	50	18	0	0	0	18
Glass	2000	80	19	0	0	2	21
Glass	2000	100	20	0	0	6	26
Glass	200	AIC	0	0	0	0	0
Glass	200	BIC	0	0	0	0	0
Glass	200	NML	1	0	0	0	1
Glass	200	0.1	1	1	0	2	4
Glass	200	0.5	1	0	0	0	1
Glass	200	1	1	0	0	0	1
Glass	200	5	5	0	0	2	7
Glass	200	10	10	0	0	3	13
Glass	200	20	16	0	0	3	19
Glass	200	50	19	0	0	1	20
Glass	200	80	21	0	0	2	23
Glass	200	100	21	0	0	2	23
Glass	3000	AIC	0	0	0	0	0
Glass	3000	BIC	0	0	0	0	0
Glass	3000	NML	0	0	0	0	0
Glass	3000	0.1	1	0	0	0	1
Glass	3000	0.5	1	0	0	0	1
Glass	3000	1	1	0	0	0	1
Glass	3000	5	6	0	0	2	8
Glass	3000	10	11	0	0	4	15
Glass	3000	20	16	0	0	4	20
Glass	3000	50	18	0	0	0	18
Glass	3000	80	19	0	0	0	19
Glass	3000	100	20	0	0	4	24
Glass	4000	AIC	0	0	0	0	0
Glass	4000	BIC	0	0	0	0	0
Glass	4000	NML	0	0	0	0	0
Glass	4000	0.1	1	0	0	0	1
Glass	4000	0.5	1	0	0	0	1
Glass	4000	1	1	0	0	0	1
Glass	4000	5	6	0	0	2	8
Glass	4000	10	11	0	0	4	15
Glass	4000	20	16	0	0	4	20
Glass	4000	50	18	0	0	0	18
Glass	4000	80	19	0	0	2	21
Glass	4000	100	20	0	0	6	26
Glass	400	AIC	0	0	0	0	0
Glass	400	BIC	0	0	0	0	0
Glass	400	NML	0	0	0	0	0
Glass	400	0.1	1	0	0	6	7
Glass	400	0.5	1	0	0	0	1
Glass	400	1	1	0	0	0	1
Glass	400	5	6	0	0	2	8
Glass	400	10	9	0	0	3	12
Glass	400	20	15	0	0	3	18
Glass	400	50	18	0	0	0	18
Glass	400	80	20	0	0	4	24
Glass	400	100	21	0	0	4	25
Glass	5000	AIC	0	0	0	0	0
Glass	5000	BIC	0	0	0	0	0
Glass	5000	NML	0	0	0	0	0
Glass	5000	0.1	1	0	0	0	1
Glass	5000	0.5	1	0	0	0	1
Glass	5000	1	1	0	0	0	1
Glass	5000	5	6	0	0	2	8
Glass	5000	10	11	0	0	4	15
Glass	5000	20	16	0	0	4	20
Glass	5000	50	18	0	0	0	18
Glass	5000	80	19	0	0	2	21
Glass	5000	100	20	0	0	6	26
Glass	6000	AIC	0	0	0	0	0
Glass	6000	BIC	0	0	0	0	0
Glass	6000	NML	0	0	0	0	0
Glass	6000	0.1	1	0	0	0	1
Glass	6000	0.5	1	0	0	0	1
Glass	6000	1	1	0	0	0	1
Glass	6000	5	6	0	0	2	8
Glass	6000	10	11	0	0	4	15
Glass	6000	20	16	0	0	4	20
Glass	6000	50	18	0	0	0	18
Glass	6000	80	20	0	0	0	20
Glass	6000	100	20	0	0	2	22
Glass	600	AIC	0	0	0	0	0
Glass	600	BIC	0	0	0	0	0
Glass	600	NML	0	0	0	0	0
Glass	600	0.1	1	0	0	6	7
Glass	600	0.5	1	0	0	0	1
Glass	600	1	1	0	0	0	1
Glass	600	5	6	0	0	2	8
Glass	600	10	11	0	0	3	14
Glass	600	20	17	0	0	3	20
Glass	600	50	18	0	0	0	18
Glass	600	80	19	0	0	2	21
Glass	600	100	20	0	0	0	20
Glass	7000	AIC	0	0	0	0	0
Glass	7000	BIC	0	0	0	0	0
Glass	7000	NML	0	0	0	0	0
Glass	7000	0.1	1	0	0	0	1
Glass	7000	0.5	1	0	0	0	1
Glass	7000	1	1	0	0	0	1
Glass	7000	5	6	0	0	2	8
Glass	7000	10	11	0	0	4	15
Glass	7000	20	16	0	0	4	20
Glass	7000	50	18	0	0	0	18
Glass	7000	80	18	0	0	0	18
Glass	7000	100	20	0	0	6	26
Glass	8000	AIC	0	0	0	0	0
Glass	8000	BIC	0	0	0	0	0
Glass	8000	NML	0	0	0	0	0
Glass	8000	0.1	1	0	0	0	1
Glass	8000	0.5	1	0	0	0	1
Glass	8000	1	1	0	0	0	1
Glass	8000	5	6	0	0	2	8
Glass	8000	10	11	0	0	4	15
Glass	8000	20	16	0	0	4	20
Glass	8000	50	18	0	0	0	18
Glass	8000	80	19	0	0	2	21
Glass	8000	100	20	0	0	6	26
Glass	800	AIC	0	0	0	0	0
Glass	800	BIC	0	0	0	0	0
Glass	800	NML	0	0	0	0	0
Glass	800	0.1	1	0	0	0	1
Glass	800	0.5	1	0	0	0	1
Glass	800	1	1	0	0	0	1
Glass	800	5	6	0	0	2	8
Glass	800	10	11	0	0	4	15
Glass	800	20	16	0	0	4	20
Glass	800	50	18	0	0	0	18
Glass	800	80	20	0	0	2	22
Glass	800	100	20	0	0	2	22
Glass	9000	AIC	0	0	0	0	0
Glass	9000	BIC	0	0	0	0	0
Glass	9000	NML	0	0	0	0	0
Glass	9000	0.1	1	0	0	0	1
Glass	9000	0.5	1	0	0	0	1
Glass	9000	1	1	0	0	0	1
Glass	9000	5	6	0	0	2	8
Glass	9000	10	11	0	0	4	15
Glass	9000	20	16	0	0	4	20
Glass	9000	50	18	0	0	0	18
Glass	9000	80	19	0	0	2	21
Glass	9000	100	20	0	0	6	26
Heart	10000	AIC	9	0	1	2	12
Heart	10000	BIC	0	0	0	0	0
Heart	10000	NML	0	0	0	0	0
Heart	10000	0.1	1	0	0	0	1
Heart	10000	0.5	1	0	0	0	1
Heart	10000	1	1	0	0	0	1
Heart	10000	5	8	0	0	0	8
Heart	10000	10	11	0	0	0	11
Heart	10000	20	16	0	0	0	16
Heart	10000	50	23	0	0	2	25
Heart	10000	80	23	0	0	2	25
Heart	10000	100	25	0	0	0	25
Heart	1000	AIC	7	0	0	0	7
Heart	1000	BIC	0	0	0	0	0
Heart	1000	NML	1	0	0	0	1
Heart	1000	0.1	1	0	0	0	1
Heart	1000	0.5	1	0	0	0	1
Heart	1000	1	1	0	0	0	1
Heart	1000	5	6	0	0	0	6
Heart	1000	10	12	0	0	0	12
Heart	1000	20	17	0	0	2	19
Heart	1000	50	22	0	0	2	24
Heart	1000	80	23	0	0	2	25
Heart	1000	100	24	0	0	2	26
Heart	1200	AIC	10	0	3	2	15
Heart	1200	BIC	0	0	0	0	0
Heart	1200	NML	0	0	0	0	0
Heart	1200	0.1	1	0	0	0	1
Heart	1200	0.5	1	0	0	0	1
Heart	1200	1	1	0	0	0	1
Heart	1200	5	7	0	0	0	7
Heart	1200	10	11	0	0	0	11
Heart	1200	20	16	0	0	2	18
Heart	1200	50	23	0	0	2	25
Heart	1200	80	25	0	0	0	25
Heart	1200	100	26	0	0	0	26
Heart	1400	AIC	11	0	3	0	14
Heart	1400	BIC	0	0	0	0	0
Heart	1400	NML	0	0	0	0	0
Heart	1400	0.1	1	0	0	0	1
Heart	1400	0.5	1	0	0	0	1
Heart	1400	1	1	0	0	0	1
Heart	1400	5	6	0	0	0	6
Heart	1400	10	11	0	0	0	11
Heart	1400	20	16	0	0	2	18
Heart	1400	50	22	0	0	2	24
Heart	1400	80	24	0	0	2	26
Heart	1400	100	26	0	0	2	28
Heart	1600	AIC	10	0	3	5	18
Heart	1600	BIC	0	0	0	0	0
Heart	1600	NML	0	0	0	0	0
Heart	1600	0.1	1	0	0	0	1
Heart	1600	0.5	1	0	0	0	1
Heart	1600	1	1	0	0	0	1
Heart	1600	5	7	0	0	0	7
Heart	1600	10	11	0	0	0	11
Heart	1600	20	17	0	0	0	17
Heart	1600	50	23	0	0	2	25
Heart	1600	80	23	0	0	2	25
Heart	1600	100	25	0	0	0	25
Heart	1800	AIC	8	0	0	1	9
Heart	1800	BIC	0	0	0	0	0
Heart	1800	NML	0	0	0	0	0
Heart	1800	0.1	1	0	0	0	1
Heart	1800	0.5	1	0	0	0	1
Heart	1800	1	1	0	0	0	1
Heart	1800	5	6	0	0	0	6
Heart	1800	10	11	0	0	0	11
Heart	1800	20	17	0	0	2	19
Heart	1800	50	22	0	0	2	24
Heart	1800	80	24	0	0	2	26
Heart	1800	100	24	0	0	2	26
Heart	2000	AIC	6	0	0	0	6
Heart	2000	BIC	0	0	0	0	0
Heart	2000	NML	1	0	0	0	1
Heart	2000	0.1	1	0	0	0	1
Heart	2000	0.5	1	0	0	0	1
Heart	2000	1	1	0	0	0	1
Heart	2000	5	7	0	0	0	7
Heart	2000	10	11	0	0	0	11
Heart	2000	20	16	0	0	2	18
Heart	2000	50	22	0	0	2	24
Heart	2000	80	22	0	0	2	24
Heart	2000	100	24	0	0	2	26
Heart	200	AIC	6	1	3	1	11
Heart	200	BIC	0	2	0	0	2
Heart	200	NML	3	2	2	7	14
Heart	200	0.1	1	3	0	8	12
Heart	200	0.5	1	2	0	0	3
Heart	200	1	1	2	0	0	3
Heart	200	5	7	2	4	2	15
Heart	200	10	13	2	2	3	20
Heart	200	20	20	2	2	2	26
Heart	200	50	27	2	3	1	33
Heart	200	80	28	1	3	2	34
Heart	200	100	29	1	3	2	35
Heart	3000	AIC	8	0	0	0	8
Heart	3000	BIC	0	0	0	0	0
Heart	3000	NML	0	0	0	0	0
Heart	3000	0.1	1	0	0	0	1
Heart	3000	0.5	1	0	0	0	1
Heart	3000	1	1	0	0	0	1
Heart	3000	5	7	0	0	0	7
Heart	3000	10	11	0	0	0	11
Heart	3000	20	16	0	0	0	16
Heart	3000	50	24	0	0	2	26
Heart	3000	80	24	0	0	2	26
Heart	3000	100	26	0	0	0	26
Heart	4000	AIC	7	0	0	0	7
Heart	4000	BIC	0	0	0	0	0
Heart	4000	NML	0	0	0	0	0
Heart	4000	0.1	1	0	0	0	1
Heart	4000	0.5	1	0	0	0	1
Heart	4000	1	1	0	0	0	1
Heart	4000	5	7	0	0	0	7
Heart	4000	10	11	0	0	0	11
Heart	4000	20	17	0	0	0	17
Heart	4000	50	23	0	0	2	25
Heart	4000	80	24	0	0	2	26
Heart	4000	100	25	0	0	2	27
Heart	400	AIC	5	0	5	2	12
Heart	400	BIC	0	0	2	8	10
Heart	400	NML	1	0	2	8	11
Heart	400	0.1	1	2	0	10	13
Heart	400	0.5	1	1	0	11	13
Heart	400	1	1	1	0	11	13
Heart	400	5	6	0	5	2	13
Heart	400	10	9	0	5	2	16
Heart	400	20	18	0	3	2	23
Heart	400	50	25	0	3	2	30
Heart	400	80	26	0	2	3	31
Heart	400	100	29	0	2	3	34
Heart	5000	AIC	9	0	0	0	9
Heart	5000	BIC	0	0	0	0	0
Heart	5000	NML	0	0	0	0	0
Heart	5000	0.1	1	0	0	0	1
Heart	5000	0.5	1	0	0	0	1
Heart	5000	1	1	0	0	0	1
Heart	5000	5	7	0	0	0	7
Heart	5000	10	11	0	0	0	11
Heart	5000	20	16	0	0	2	18
Heart	5000	50	24	0	0	2	26
Heart	5000	80	24	0	0	2	26
Heart	5000	100	26	0	0	0	26
Heart	6000	AIC	8	0	0	0	8
Heart	6000	BIC	0	0	0	0	0
Heart	6000	NML	0	0	0	0	0
Heart	6000	0.1	1	0	0	0	1
Heart	6000	0.5	1	0	0	0	1
Heart	6000	1	1	0	0	0	1
Heart	6000	5	8	0	0	0	8
Heart	6000	10	11	0	0	0	11
Heart	6000	20	16	0	0	0	16
Heart	6000	50	22	0	0	2	24
Heart	6000	80	23	0	0	2	25
Heart	6000	100	24	0	0	0	24
Heart	600	AIC	8	0	2	1	11
Heart	600	BIC	1	0	0	0	1
Heart	600	NML	2	0	1	8	11
Heart	600	0.1	1	0	1	8	10
Heart	600	0.5	1	0	1	8	10
Heart	600	1	3	0	1	8	12
Heart	600	5	7	0	1	7	15
Heart	600	10	12	0	0	0	12
Heart	600	20	18	0	3	2	23
Heart	600	50	25	0	2	2	29
Heart	600	80	25	0	2	2	29
Heart	600	100	27	0	2	2	31
Heart	7000	AIC	7	0	0	0	7
Heart	7000	BIC	0	0	0	0	0
Heart	7000	NML	0	0	0	0	0
Heart	7000	0.1	1	0	0	0	1
Heart	7000	0.5	1	0	0	0	1
Heart	7000	1	1	0	0	0	1
Heart	7000	5	7	0	0	0	7
Heart	7000	10	11	0	0	0	11
Heart	7000	20	16	0	0	2	18
Heart	7000	50	23	0	0	2	25
Heart	7000	80	23	0	0	2	25
Heart	7000	100	25	0	0	0	25
Heart	8000	AIC	7	0	4	2	13
Heart	8000	BIC	0	0	0	0	0
Heart	8000	NML	0	0	0	0	0
Heart	8000	0.1	1	0	0	0	1
Heart	8000	0.5	1	0	0	0	1
Heart	8000	1	1	0	0	0	1
Heart	8000	5	7	0	0	0	7
Heart	8000	10	11	0	0	0	11
Heart	8000	20	16	0	0	0	16
Heart	8000	50	23	0	0	2	25
Heart	8000	80	23	0	0	2	25
Heart	8000	100	25	0	0	0	25
Heart	800	AIC	9	0	5	3	17
Heart	800	BIC	0	0	0	0	0
Heart	800	NML	0	0	0	0	0
Heart	800	0.1	1	0	0	0	1
Heart	800	0.5	1	0	0	0	1
Heart	800	1	1	0	0	0	1
Heart	800	5	7	0	0	0	7
Heart	800	10	11	0	0	0	11
Heart	800	20	18	0	0	2	20
Heart	800	50	22	0	2	2	26
Heart	800	80	26	0	0	2	28
Heart	800	100	28	0	0	2	30
Heart	9000	AIC	5	0	4	2	11
Heart	9000	BIC	0	0	0	0	0
Heart	9000	NML	0	0	0	0	0
Heart	9000	0.1	1	0	0	0	1
Heart	9000	0.5	1	0	0	0	1
Heart	9000	1	1	0	0	0	1
Heart	9000	5	8	0	0	0	8
Heart	9000	10	11	0	0	0	11
Heart	9000	20	16	0	0	0	16
Heart	9000	50	23	0	0	2	25
Heart	9000	80	23	0	0	2	25
Heart	9000	100	25	0	0	0	25
Hepatitis	10000	AIC	16	0	0	5	21
Hepatitis	10000	BIC	0	0	0	0	0
Hepatitis	10000	NML	0	0	0	0	0
Hepatitis	10000	0.1	3	0	0	0	3
Hepatitis	10000	0.5	3	0	0	0	3
Hepatitis	10000	1	5	0	0	1	6
Hepatitis	10000	5	23	0	0	9	32
Hepatitis	10000	10	35	0	0	8	43
Hepatitis	10000	20	46	0	0	8	54
Hepatitis	10000	50	51	0	0	9	60
Hepatitis	10000	80	52	0	0	9	61
Hepatitis	10000	100	52	0	0	9	61
Hepatitis	1000	AIC	13	0	0	4	17
Hepatitis	1000	BIC	0	0	0	0	0
Hepatitis	1000	NML	0	0	0	2	2
Hepatitis	1000	0.1	3	0	0	0	3
Hepatitis	1000	0.5	3	0	0	0	3
Hepatitis	1000	1	5	0	0	1	6
Hepatitis	1000	5	19	0	0	8	27
Hepatitis	1000	10	31	0	0	9	40
Hepatitis	1000	20	42	0	0	9	51
Hepatitis	1000	50	50	0	0	9	59
Hepatitis	1000	80	56	0	0	9	65
Hepatitis	1000	100	56	0	0	9	65
Hepatitis	1200	AIC	15	0	1	6	22
Hepatitis	1200	BIC	0	0	0	2	2
Hepatitis	1200	NML	0	0	0	2	2
Hepatitis	1200	0.1	3	0	0	2	5
Hepatitis	1200	0.5	3	0	0	2	5
Hepatitis	1200	1	5	0	0	3	8
Hepatitis	1200	5	18	0	0	7	25
Hepatitis	1200	10	31	0	0	8	39
Hepatitis	1200	20	43	0	0	7	50
Hepatitis	1200	50	53	0	0	8	61
Hepatitis	1200	80	54	0	0	8	62
Hepatitis	1200	100	56	0	0	7	63
Hepatitis	1400	AIC	13	0	0	6	19
Hepatitis	1400	BIC	0	0	0	0	0
Hepatitis	1400	NML	1	0	0	1	2
Hepatitis	1400	0.1	3	0	0	0	3
Hepatitis	1400	0.5	3	0	0	0	3
Hepatitis	1400	1	5	0	0	1	6
Hepatitis	1400	5	20	0	0	8	28
Hepatitis	1400	10	33	0	0	8	41
Hepatitis	1400	20	45	0	0	8	53
Hepatitis	1400	50	54	0	0	9	63
Hepatitis	1400	80	56	0	0	9	65
Hepatitis	1400	100	58	0	0	9	67
Hepatitis	1600	AIC	17	0	0	6	23
Hepatitis	1600	BIC	0	0	0	0	0
Hepatitis	1600	NML	0	0	0	0	0
Hepatitis	1600	0.1	3	0	0	0	3
Hepatitis	1600	0.5	3	0	0	0	3
Hepatitis	1600	1	5	0	0	1	6
Hepatitis	1600	5	22	0	0	9	31
Hepatitis	1600	10	34	0	0	8	42
Hepatitis	1600	20	45	0	0	8	53
Hepatitis	1600	50	49	0	1	9	59
Hepatitis	1600	80	54	0	1	9	64
Hepatitis	1600	100	54	0	1	9	64
Hepatitis	1800	AIC	17	0	1	4	22
Hepatitis	1800	BIC	0	0	0	0	0
Hepatitis	1800	NML	0	0	0	0	0
Hepatitis	1800	0.1	3	0	0	0	3
Hepatitis	1800	0.5	3	0	0	0	3
Hepatitis	1800	1	5	0	0	1	6
Hepatitis	1800	5	22	0	0	9	31
Hepatitis	1800	10	34	0	0	8	42
Hepatitis	1800	20	46	0	0	8	54
Hepatitis	1800	50	51	0	0	9	60
Hepatitis	1800	80	52	0	0	9	61
Hepatitis	1800	100	54	0	0	9	63
Hepatitis	2000	AIC	13	0	1	5	19
Hepatitis	2000	BIC	0	0	0	0	0
Hepatitis	2000	NML	0	0	0	0	0
Hepatitis	2000	0.1	3	0	0	0	3
Hepatitis	2000	0.5	3	0	0	0	3
Hepatitis	2000	1	5	0	0	1	6
Hepatitis	2000	5	24	0	0	9	33
Hepatitis	2000	10	32	0	0	7	39
Hepatitis	2000	20	43	0	0	7	50
Hepatitis	2000	50	52	0	0	7	59
Hepatitis	2000	80	55	0	0	7	62
Hepatitis	2000	100	55	0	0	9	64
Hepatitis	200	AIC	18	2	2	9	31
Hepatitis	200	BIC	2	3	1	0	6
Hepatitis	200	NML	12	1	1	10	24
Hepatitis	200	0.1	3	2	1	7	13
Hepatitis	200	0.5	5	1	0	4	10
Hepatitis	200	1	6	1	0	4	11
Hepatitis	200	5	21	1	1	7	30
Hepatitis	200	10	32	1	1	9	43
Hepatitis	200	20	48	1	2	9	60
Hepatitis	200	50	59	1	3	9	72
Hepatitis	200	80	63	1	3	8	75
Hepatitis	200	100	65	1	3	9	78
Hepatitis	3000	AIC	15	0	0	8	23
Hepatitis	3000	BIC	0	0	0	0	0
Hepatitis	3000	NML	1	0	0	1	2
Hepatitis	3000	0.1	3	0	0	0	3
Hepatitis	3000	0.5	3	0	0	0	3
Hepatitis	3000	1	6	0	0	1	7
Hepatitis	3000	5	23	0	0	9	32
Hepatitis	3000	10	35	0	0	8	43
Hepatitis	3000	20	47	0	0	9	56
Hepatitis	3000	50	54	0	0	9	63
Hepatitis	3000	80	56	0	0	9	65
Hepatitis	3000	100	56	0	0	9	65
Hepatitis	4000	AIC	14	0	0	4	18
Hepatitis	4000	BIC	0	0	0	0	0
Hepatitis	4000	NML	0	0	0	0	0
Hepatitis	4000	0.1	3	0	0	0	3
Hepatitis	4000	0.5	3	0	0	0	3
Hepatitis	4000	1	5	0	0	1	6
Hepatitis	4000	5	23	0	0	9	32
Hepatitis	4000	10	33	0	0	9	42
Hepatitis	4000	20	43	0	0	9	52
Hepatitis	4000	50	51	0	0	9	60
Hepatitis	4000	80	53	0	0	9	62
Hepatitis	4000	100	53	0	0	9	62
Hepatitis	400	AIC	14	0	2	8	24
Hepatitis	400	BIC	0	0	0	0	0
Hepatitis	400	NML	2	0	0	9	11
Hepatitis	400	0.1	3	0	0	0	3
Hepatitis	400	0.5	3	0	0	9	12
Hepatitis	400	1	4	0	0	9	13
Hepatitis	400	5	20	0	1	8	29
Hepatitis	400	10	31	0	4	9	44
Hepatitis	400	20	42	0	2	9	53
Hepatitis	400	50	52	0	1	9	62
Hepatitis	400	80	58	0	2	9	69
Hepatitis	400	100	59	0	2	9	70
Hepatitis	5000	AIC	14	0	1	5	20
Hepatitis	5000	BIC	0	0	0	0	0
Hepatitis	5000	NML	0	0	0	0	0
Hepatitis	5000	0.1	3	0	0	0	3
Hepatitis	5000	0.5	3	0	0	0	3
Hepatitis	5000	1	5	0	0	1	6
Hepatitis	5000	5	22	0	0	9	31
Hepatitis	5000	10	34	0	0	8	42
Hepatitis	5000	20	46	0	0	8	54
Hepatitis	5000	50	51	0	0	9	60
Hepatitis	5000	80	52	0	0	9	61
Hepatitis	5000	100	52	0	0	9	61
Hepatitis	6000	AIC	15	0	1	7	23
Hepatitis	6000	BIC	0	0	0	0	0
Hepatitis	6000	NML	1	0	0	1	2
Hepatitis	6000	0.1	3	0	0	0	3
Hepatitis	6000	0.5	3	0	0	0	3
Hepatitis	6000	1	5	0	0	1	6
Hepatitis	6000	5	22	0	0	9	31
Hepatitis	6000	10	33	0	1	8	42
Hepatitis	6000	20	45	0	1	8	54
Hepatitis	6000	50	52	0	0	9	61
Hepatitis	6000	80	54	0	0	9	63
Hepatitis	6000	100	54	0	0	9	63
Hepatitis	600	AIC	18	0	1	10	29
Hepatitis	600	BIC	0	0	0	0	0
Hepatitis	600	NML	3	0	0	3	6
Hepatitis	600	0.1	3	0	0	0	3
Hepatitis	600	0.5	4	0	0	2	6
Hepatitis	600	1	6	0	0	3	9
Hepatitis	600	5	21	0	0	8	29
Hepatitis	600	10	34	0	0	8	42
Hepatitis	600	20	45	0	0	8	53
Hepatitis	600	50	55	0	0	9	64
Hepatitis	600	80	60	0	1	9	70
Hepatitis	600	100	65	0	1	9	75
Hepatitis	7000	AIC	14	0	1	5	20
Hepatitis	7000	BIC	0	0	0	0	0
Hepatitis	7000	NML	0	0	0	0	0
Hepatitis	7000	0.1	3	0	0	0	3
Hepatitis	7000	0.5	3	0	0	0	3
Hepatitis	7000	1	5	0	0	1	6
Hepatitis	7000	5	23	0	0	8	31
Hepatitis	7000	10	34	0	0	8	42
Hepatitis	7000	20	46	0	0	8	54
Hepatitis	7000	50	51	0	0	9	60
Hepatitis	7000	80	52	0	0	9	61
Hepatitis	7000	100	53	0	0	9	62
Hepatitis	8000	AIC	12	0	0	5	17
Hepatitis	8000	BIC	0	0	0	0	0
Hepatitis	8000	NML	0	0	0	0	0
Hepatitis	8000	0.1	3	0	0	0	3
Hepatitis	8000	0.5	3	0	0	0	3
Hepatitis	8000	1	5	0	0	1	6
Hepatitis	8000	5	23	0	0	8	31
Hepatitis	8000	10	34	0	0	8	42
Hepatitis	8000	20	46	0	0	8	54
Hepatitis	8000	50	52	0	0	9	61
Hepatitis	8000	80	53	0	0	9	62
Hepatitis	8000	100	53	0	0	9	62
Hepatitis	800	AIC	18	0	2	8	28
Hepatitis	800	BIC	0	0	0	0	0
Hepatitis	800	NML	2	0	0	0	2
Hepatitis	800	0.1	4	0	0	0	4
Hepatitis	800	0.5	4	0	0	0	4
Hepatitis	800	1	6	0	0	1	7
Hepatitis	800	5	21	0	0	9	30
Hepatitis	800	10	33	0	0	9	42
Hepatitis	800	20	42	0	4	9	55
Hepatitis	800	50	53	0	3	7	63
Hepatitis	800	80	58	0	3	7	68
Hepatitis	800	100	59	0	3	7	69
Hepatitis	9000	AIC	10	0	0	7	17
Hepatitis	9000	BIC	0	0	0	0	0
Hepatitis	9000	NML	0	0	0	0	0
Hepatitis	9000	0.1	3	0	0	0	3
Hepatitis	9000	0.5	3	0	0	0	3
Hepatitis	9000	1	5	0	0	1	6
Hepatitis	9000	5	22	0	0	9	31
Hepatitis	9000	10	34	0	0	8	42
Hepatitis	9000	20	46	0	0	8	54
Hepatitis	9000	50	51	0	0	9	60
Hepatitis	9000	80	52	0	0	9	61
Hepatitis	9000	100	52	0	0	9	61
iris	10000	AIC	0	0	0	0	0
iris	10000	BIC	0	0	0	0	0
iris	10000	NML	0	0	0	0	0
iris	10000	0.1	0	0	0	0	0
iris	10000	0.5	0	0	0	0	0
iris	10000	1	0	0	0	0	0
iris	10000	5	1	0	0	0	1
iris	10000	10	1	0	0	0	1
iris	10000	20	2	0	0	0	2
iris	10000	50	4	0	0	0	4
iris	10000	80	4	0	0	0	4
iris	10000	100	5	0	0	0	5
iris	1000	AIC	0	0	0	0	0
iris	1000	BIC	0	0	0	0	0
iris	1000	NML	0	0	0	0	0
iris	1000	0.1	0	0	0	0	0
iris	1000	0.5	0	0	0	0	0
iris	1000	1	0	0	0	0	0
iris	1000	5	1	0	0	0	1
iris	1000	10	1	0	0	0	1
iris	1000	20	2	0	0	0	2
iris	1000	50	4	0	0	0	4
iris	1000	80	4	0	0	0	4
iris	1000	100	5	0	0	0	5
iris	1200	AIC	0	0	0	0	0
iris	1200	BIC	0	0	0	0	0
iris	1200	NML	0	0	0	0	0
iris	1200	0.1	0	0	0	0	0
iris	1200	0.5	0	0	0	0	0
iris	1200	1	0	0	0	0	0
iris	1200	5	1	0	0	0	1
iris	1200	10	2	0	0	0	2
iris	1200	20	2	0	0	0	2
iris	1200	50	4	0	0	0	4
iris	1200	80	5	0	0	0	5
iris	1200	100	5	0	0	0	5
iris	1400	AIC	0	0	0	0	0
iris	1400	BIC	0	0	0	0	0
iris	1400	NML	0	0	0	0	0
iris	1400	0.1	0	0	0	0	0
iris	1400	0.5	0	0	0	0	0
iris	1400	1	0	0	0	0	0
iris	1400	5	1	0	0	0	1
iris	1400	10	1	0	0	0	1
iris	1400	20	2	0	0	0	2
iris	1400	50	4	0	0	0	4
iris	1400	80	5	0	0	0	5
iris	1400	100	5	0	0	0	5
iris	1600	AIC	0	0	0	0	0
iris	1600	BIC	0	0	0	0	0
iris	1600	NML	0	0	0	0	0
iris	1600	0.1	0	0	0	0	0
iris	1600	0.5	0	0	0	0	0
iris	1600	1	0	0	0	0	0
iris	1600	5	1	0	0	0	1
[truncated: 1,025 more rows]

## Sheet: results.greedy
Dataset	Size	ScoringFunction	Additions	Deletions	Reversals	Compelled	Total
austra	10000	AIC	16	15	1	0	32
austra	10000	BIC	15	15	1	0	31
austra	10000	NML	19	14	0	3	36
austra	10000	0.1	15	15	1	0	31
austra	10000	0.5	15	15	1	0	31
austra	10000	1	15	15	1	0	31
austra	10000	5	15	15	1	0	31
austra	10000	10	16	15	1	0	32
austra	10000	20	18	15	0	4	37
austra	10000	50	21	14	0	4	39
austra	10000	80	24	13	2	2	41
austra	10000	100	21	13	2	0	36
austra	1000	AIC	18	13	1	0	32
austra	1000	BIC	15	15	1	0	31
austra	1000	NML	16	15	0	3	34
austra	1000	0.1	15	15	1	0	31
austra	1000	0.5	15	15	1	0	31
austra	1000	1	15	15	1	0	31
austra	1000	5	17	15	2	1	35
austra	1000	10	18	15	2	1	36
austra	1000	20	19	13	0	4	36
austra	1000	50	25	12	2	2	41
austra	1000	80	27	11	2	1	41
austra	1000	100	30	11	1	2	44
austra	1200	AIC	24	15	1	1	41
austra	1200	BIC	15	15	1	0	31
austra	1200	NML	16	15	0	3	34
austra	1200	0.1	15	15	1	0	31
austra	1200	0.5	15	15	1	0	31
austra	1200	1	15	15	1	0	31
austra	1200	5	16	15	1	0	32
austra	1200	10	16	15	1	0	32
austra	1200	20	18	14	2	2	36
austra	1200	50	24	11	2	3	40
austra	1200	80	27	11	2	4	44
austra	1200	100	29	12	0	2	43
austra	1400	AIC	18	14	2	0	34
austra	1400	BIC	15	15	1	0	31
austra	1400	NML	17	15	0	3	35
austra	1400	0.1	14	15	1	0	30
austra	1400	0.5	15	15	1	0	31
austra	1400	1	15	15	1	0	31
austra	1400	5	16	14	1	1	32
austra	1400	10	17	15	0	3	35
austra	1400	20	19	14	3	1	37
austra	1400	50	21	12	3	2	38
austra	1400	80	25	13	1	2	41
austra	1400	100	28	11	4	0	43
austra	1600	AIC	18	14	1	2	35
austra	1600	BIC	14	15	1	0	30
austra	1600	NML	15	15	1	1	32
austra	1600	0.1	14	15	1	0	30
austra	1600	0.5	13	14	0	4	31
austra	1600	1	14	15	1	0	30
austra	1600	5	14	15	1	0	30
austra	1600	10	17	14	0	4	35
austra	1600	20	19	15	0	4	38
austra	1600	50	24	13	2	2	41
austra	1600	80	24	13	2	2	41
austra	1600	100	26	13	0	3	42
austra	1800	AIC	23	14	2	0	39
austra	1800	BIC	15	15	1	0	31
austra	1800	NML	15	15	0	3	33
austra	1800	0.1	15	15	0	3	33
austra	1800	0.5	15	15	1	0	31
austra	1800	1	15	15	1	0	31
austra	1800	5	16	15	1	0	32
austra	1800	10	16	15	1	0	32
austra	1800	20	19	15	0	4	38
austra	1800	50	24	13	2	1	40
austra	1800	80	25	12	0	4	41
austra	1800	100	27	12	0	3	42
austra	2000	AIC	25	14	2	0	41
austra	2000	BIC	15	15	1	0	31
austra	2000	NML	18	15	0	2	35
austra	2000	0.1	15	15	1	0	31
austra	2000	0.5	15	15	1	0	31
austra	2000	1	15	15	1	0	31
austra	2000	5	15	15	1	0	31
austra	2000	10	17	15	1	0	33
austra	2000	20	20	15	0	3	38
austra	2000	50	24	14	0	3	41
austra	2000	80	25	13	3	3	44
austra	2000	100	26	13	0	4	43
austra	200	AIC	16	14	1	1	32
austra	200	BIC	9	17	0	0	26
austra	200	NML	11	16	0	1	28
austra	200	0.1	7	17	0	1	25
austra	200	0.5	9	17	0	0	26
austra	200	1	9	17	0	0	26
austra	200	5	11	12	2	2	27
austra	200	10	14	14	0	2	30
austra	200	20	17	10	2	3	32
austra	200	50	25	9	2	2	38
austra	200	80	30	10	1	4	45
austra	200	100	32	10	3	0	45
austra	3000	AIC	19	15	1	0	35
austra	3000	BIC	17	14	0	5	36
austra	3000	NML	17	15	1	2	35
austra	3000	0.1	15	15	1	0	31
austra	3000	0.5	15	15	1	0	31
austra	3000	1	15	15	0	3	33
austra	3000	5	17	13	1	5	36
austra	3000	10	19	13	3	2	37
austra	3000	20	18	14	0	5	37
austra	3000	50	21	12	0	6	39
austra	3000	80	24	13	1	2	40
austra	3000	100	24	12	2	2	40
austra	4000	AIC	21	15	1	0	37
austra	4000	BIC	15	15	1	0	31
austra	4000	NML	17	15	0	3	35
austra	4000	0.1	15	15	1	0	31
austra	4000	0.5	15	15	1	0	31
austra	4000	1	16	15	0	3	34
austra	4000	5	17	15	2	1	35
austra	4000	10	17	15	0	3	35
austra	4000	20	19	15	1	3	38
austra	4000	50	21	13	0	5	39
austra	4000	80	23	13	0	4	40
austra	4000	100	23	12	2	1	38
austra	400	AIC	20	15	1	0	36
austra	400	BIC	13	17	0	0	30
austra	400	NML	15	16	0	1	32
austra	400	0.1	10	16	0	1	27
austra	400	0.5	11	16	0	1	28
austra	400	1	11	15	1	1	28
austra	400	5	16	15	1	1	33
austra	400	10	19	16	0	1	36
austra	400	20	22	15	0	2	39
austra	400	50	30	14	1	2	47
austra	400	80	34	12	3	2	51
austra	400	100	33	12	3	2	50
austra	5000	AIC	20	14	1	2	37
austra	5000	BIC	15	15	1	0	31
austra	5000	NML	17	14	0	4	35
austra	5000	0.1	15	15	1	0	31
austra	5000	0.5	15	15	1	0	31
austra	5000	1	16	15	0	3	34
austra	5000	5	16	15	1	0	32
austra	5000	10	18	14	1	4	37
austra	5000	20	17	14	1	4	36
austra	5000	50	19	13	1	4	37
austra	5000	80	25	11	2	1	39
austra	5000	100	27	10	4	2	43
austra	6000	AIC	19	11	0	4	34
austra	6000	BIC	15	15	1	0	31
austra	6000	NML	17	15	0	3	35
austra	6000	0.1	15	15	1	0	31
austra	6000	0.5	15	15	1	0	31
austra	6000	1	15	15	1	0	31
austra	6000	5	15	14	1	4	34
austra	6000	10	17	15	0	3	35
austra	6000	20	19	14	0	5	38
austra	6000	50	21	12	0	6	39
austra	6000	80	23	11	3	3	40
austra	6000	100	25	11	2	1	39
austra	600	AIC	18	15	1	0	34
austra	600	BIC	13	15	1	0	29
austra	600	NML	13	15	2	0	30
austra	600	0.1	11	15	1	1	28
austra	600	0.5	12	15	1	1	29
austra	600	1	12	15	1	1	29
austra	600	5	14	14	1	4	33
austra	600	10	15	15	0	3	33
austra	600	20	18	15	0	4	37
austra	600	50	22	13	2	3	40
austra	600	80	26	13	1	2	42
austra	600	100	30	13	0	5	48
austra	7000	AIC	19	13	2	0	34
austra	7000	BIC	15	15	1	0	31
austra	7000	NML	17	15	0	3	35
austra	7000	0.1	15	15	1	0	31
austra	7000	0.5	15	15	1	0	31
austra	7000	1	15	15	1	0	31
austra	7000	5	18	15	0	3	36
austra	7000	10	18	14	0	4	36
austra	7000	20	20	14	1	3	38
austra	7000	50	22	12	0	6	40
austra	7000	80	24	12	3	1	40
austra	7000	100	23	12	2	2	39
austra	8000	AIC	23	14	2	0	39
austra	8000	BIC	15	15	1	0	31
austra	8000	NML	16	15	1	1	33
austra	8000	0.1	15	15	1	0	31
austra	8000	0.5	16	13	2	1	32
austra	8000	1	15	15	1	0	31
austra	8000	5	15	15	1	0	31
austra	8000	10	17	15	0	3	35
austra	8000	20	20	15	0	4	39
austra	8000	50	19	13	2	2	36
austra	8000	80	22	13	1	3	39
austra	8000	100	21	13	1	1	36
austra	800	AIC	20	14	1	0	35
austra	800	BIC	14	15	1	0	30
austra	800	NML	16	15	0	3	34
austra	800	0.1	14	16	0	2	32
austra	800	0.5	13	15	1	1	30
austra	800	1	14	16	1	0	31
austra	800	5	15	15	2	0	32
austra	800	10	16	15	1	0	32
austra	800	20	20	15	0	4	39
austra	800	50	23	13	0	2	38
austra	800	80	29	13	3	1	46
austra	800	100	30	12	1	2	45
austra	9000	AIC	19	15	1	0	35
austra	9000	BIC	15	15	1	0	31
austra	9000	NML	16	14	0	1	31
austra	9000	0.1	15	15	1	0	31
austra	9000	0.5	15	15	1	0	31
austra	9000	1	15	15	0	3	33
austra	9000	5	15	15	1	0	31
austra	9000	10	18	15	0	4	37
austra	9000	20	18	15	0	4	37
austra	9000	50	20	14	1	3	38
austra	9000	80	24	13	2	3	42
austra	9000	100	23	12	0	6	41
breast	10000	AIC	1	0	0	0	1
breast	10000	BIC	0	0	0	0	0
breast	10000	NML	0	0	0	0	0
breast	10000	0.1	0	0	0	0	0
breast	10000	0.5	0	0	0	0	0
breast	10000	1	0	0	0	0	0
breast	10000	5	0	0	0	0	0
breast	10000	10	0	0	0	0	0
breast	10000	20	0	0	0	0	0
breast	10000	50	1	0	0	1	2
breast	10000	80	5	0	0	4	9
breast	10000	100	5	0	0	4	9
breast	1000	AIC	0	0	0	0	0
breast	1000	BIC	0	0	0	0	0
breast	1000	NML	1	0	0	4	5
breast	1000	0.1	0	0	0	0	0
breast	1000	0.5	0	0	0	0	0
breast	1000	1	0	0	0	0	0
breast	1000	5	0	0	0	0	0
breast	1000	10	0	0	0	0	0
breast	1000	20	1	0	0	0	1
breast	1000	50	6	0	0	4	10
breast	1000	80	11	0	0	3	14
breast	1000	100	13	0	0	7	20
breast	1200	AIC	1	0	0	1	2
breast	1200	BIC	0	0	0	0	0
breast	1200	NML	0	0	0	0	0
breast	1200	0.1	0	0	0	0	0
breast	1200	0.5	0	0	0	0	0
breast	1200	1	0	0	0	0	0
breast	1200	5	0	0	0	0	0
breast	1200	10	0	0	0	0	0
breast	1200	20	0	0	0	0	0
breast	1200	50	6	0	0	5	11
breast	1200	80	9	0	0	6	15
breast	1200	100	12	0	0	4	16
breast	1400	AIC	1	0	0	0	1
breast	1400	BIC	0	0	0	0	0
breast	1400	NML	0	0	0	0	0
breast	1400	0.1	0	0	0	0	0
breast	1400	0.5	0	0	0	0	0
breast	1400	1	0	0	0	0	0
breast	1400	5	0	0	0	0	0
breast	1400	10	0	0	0	0	0
breast	1400	20	0	0	0	0	0
breast	1400	50	5	0	0	2	7
breast	1400	80	7	0	0	4	11
breast	1400	100	9	0	0	4	13
breast	1600	AIC	0	0	0	0	0
breast	1600	BIC	0	0	0	0	0
breast	1600	NML	0	0	0	0	0
breast	1600	0.1	0	0	0	0	0
breast	1600	0.5	0	0	0	0	0
breast	1600	1	0	0	0	0	0
breast	1600	5	0	0	0	0	0
breast	1600	10	0	0	0	0	0
breast	1600	20	2	0	0	4	6
breast	1600	50	6	0	0	4	10
breast	1600	80	8	0	0	8	16
breast	1600	100	11	0	0	4	15
breast	1800	AIC	0	0	0	0	0
breast	1800	BIC	0	0	0	0	0
breast	1800	NML	0	0	0	0	0
breast	1800	0.1	0	0	0	0	0
breast	1800	0.5	0	0	0	0	0
breast	1800	1	0	0	0	0	0
breast	1800	5	0	0	0	0	0
breast	1800	10	0	0	0	0	0
breast	1800	20	0	0	0	0	0
breast	1800	50	6	0	0	4	10
breast	1800	80	7	0	0	4	11
breast	1800	100	10	0	0	5	15
breast	2000	AIC	1	0	0	1	2
breast	2000	BIC	0	0	0	0	0
breast	2000	NML	0	0	0	0	0
breast	2000	0.1	0	0	0	0	0
breast	2000	0.5	0	0	0	0	0
breast	2000	1	0	0	0	0	0
breast	2000	5	0	0	0	0	0
breast	2000	10	0	0	0	0	0
breast	2000	20	0	0	0	0	0
breast	2000	50	5	0	0	3	8
breast	2000	80	6	0	0	4	10
breast	2000	100	9	0	0	4	13
breast	200	AIC	3	1	0	2	6
breast	200	BIC	0	2	0	2	4
breast	200	NML	2	1	0	1	4
breast	200	0.1	2	4	0	2	8
breast	200	0.5	0	2	0	2	4
breast	200	1	0	2	0	2	4
breast	200	5	2	1	0	1	4
breast	200	10	6	1	0	3	10
breast	200	20	8	1	0	2	11
breast	200	50	13	0	0	1	14
breast	200	80	14	0	0	2	16
breast	200	100	15	0	0	1	16
breast	3000	AIC	1	0	0	1	2
breast	3000	BIC	0	0	0	0	0
breast	3000	NML	0	0	0	0	0
breast	3000	0.1	0	0	0	0	0
breast	3000	0.5	0	0	0	0	0
breast	3000	1	0	0	0	0	0
breast	3000	5	0	0	0	0	0
breast	3000	10	0	0	0	0	0
breast	3000	20	0	0	0	0	0
breast	3000	50	4	0	0	3	7
breast	3000	80	6	0	0	4	10
breast	3000	100	7	0	0	4	11
breast	4000	AIC	1	0	0	0	1
breast	4000	BIC	0	0	0	0	0
breast	4000	NML	0	0	0	0	0
breast	4000	0.1	0	0	0	0	0
breast	4000	0.5	0	0	0	0	0
breast	4000	1	2	0	0	4	6
breast	4000	5	0	0	0	0	0
breast	4000	10	0	0	0	0	0
breast	4000	20	0	0	0	0	0
breast	4000	50	5	0	0	4	9
breast	4000	80	5	0	0	4	9
breast	4000	100	7	0	0	4	11
breast	400	AIC	1	1	0	1	3
breast	400	BIC	1	3	0	1	5
breast	400	NML	1	1	0	1	3
breast	400	0.1	1	3	0	1	5
breast	400	0.5	1	3	0	1	5
breast	400	1	1	3	0	1	5
breast	400	5	1	2	0	0	3
breast	400	10	0	0	0	0	0
breast	400	20	4	0	0	2	6
breast	400	50	6	0	0	2	8
breast	400	80	11	0	0	4	15
breast	400	100	12	0	0	4	16
breast	5000	AIC	0	0	0	0	0
breast	5000	BIC	1	0	0	4	5
breast	5000	NML	0	0	0	0	0
breast	5000	0.1	0	0	0	0	0
breast	5000	0.5	0	0	0	0	0
breast	5000	1	0	0	0	0	0
breast	5000	5	0	0	0	0	0
breast	5000	10	0	0	0	0	0
breast	5000	20	0	0	0	0	0
breast	5000	50	4	0	0	3	7
breast	5000	80	6	0	0	4	10
breast	5000	100	6	0	0	4	10
breast	6000	AIC	2	0	0	2	4
breast	6000	BIC	0	0	0	0	0
breast	6000	NML	0	0	0	0	0
breast	6000	0.1	0	0	0	0	0
breast	6000	0.5	0	0	0	0	0
breast	6000	1	2	0	0	4	6
breast	6000	5	0	0	0	0	0
breast	6000	10	0	0	0	0	0
breast	6000	20	0	0	0	0	0
breast	6000	50	2	0	0	2	4
breast	6000	80	4	0	0	3	7
breast	6000	100	7	0	0	4	11
breast	600	AIC	1	0	0	1	2
breast	600	BIC	0	0	0	0	0
breast	600	NML	0	0	0	0	0
breast	600	0.1	0	0	0	0	0
breast	600	0.5	0	0	0	0	0
breast	600	1	0	0	0	0	0
breast	600	5	0	0	0	0	0
breast	600	10	0	0	0	0	0
breast	600	20	2	0	0	2	4
breast	600	50	7	0	0	3	10
breast	600	80	9	0	0	3	12
breast	600	100	13	0	0	4	17
breast	7000	AIC	1	0	0	1	2
breast	7000	BIC	0	0	0	0	0
breast	7000	NML	0	0	0	0	0
breast	7000	0.1	0	0	0	0	0
breast	7000	0.5	0	0	0	0	0
breast	7000	1	0	0	0	0	0
breast	7000	5	0	0	0	0	0
breast	7000	10	0	0	0	0	0
breast	7000	20	0	0	0	0	0
breast	7000	50	2	0	0	1	3
breast	7000	80	6	0	0	4	10
breast	7000	100	6	0	0	4	10
breast	8000	AIC	0	0	0	0	0
breast	8000	BIC	0	0	0	0	0
breast	8000	NML	0	0	0	0	0
breast	8000	0.1	0	0	0	0	0
breast	8000	0.5	0	0	0	0	0
breast	8000	1	0	0	0	0	0
breast	8000	5	0	0	0	0	0
breast	8000	10	0	0	0	0	0
breast	8000	20	0	0	0	0	0
breast	8000	50	2	0	0	1	3
breast	8000	80	5	0	0	3	8
breast	8000	100	7	0	0	4	11
breast	800	AIC	0	0	0	0	0
breast	800	BIC	0	1	0	1	2
breast	800	NML	0	0	0	0	0
breast	800	0.1	0	1	0	1	2
breast	800	0.5	0	1	0	1	2
breast	800	1	0	1	0	1	2
breast	800	5	0	0	0	0	0
breast	800	10	0	0	0	0	0
breast	800	20	1	0	0	1	2
breast	800	50	6	0	0	4	10
breast	800	80	11	0	0	4	15
breast	800	100	12	0	0	6	18
breast	9000	AIC	0	0	0	0	0
breast	9000	BIC	0	0	0	0	0
breast	9000	NML	0	0	0	0	0
breast	9000	0.1	2	0	0	4	6
breast	9000	0.5	1	0	0	4	5
breast	9000	1	0	0	0	0	0
breast	9000	5	0	0	0	0	0
breast	9000	10	0	0	0	0	0
breast	9000	20	0	0	0	0	0
breast	9000	50	2	0	0	1	3
breast	9000	80	4	0	0	3	7
breast	9000	100	5	0	0	4	9
car	10000	AIC	0	0	0	0	0
car	10000	BIC	0	0	0	0	0
car	10000	NML	1	0	0	5	6
car	10000	0.1	0	0	0	0	0
car	10000	0.5	0	0	0	0	0
car	10000	1	0	0	0	0	0
car	10000	5	0	0	0	0	0
car	10000	10	0	0	0	0	0
car	10000	20	0	0	0	0	0
car	10000	50	1	0	0	0	1
car	10000	80	2	0	0	0	2
car	10000	100	2	0	0	0	2
car	1000	AIC	0	0	0	0	0
car	1000	BIC	0	0	0	5	5
car	1000	NML	1	0	0	5	6
car	1000	0.1	0	1	0	4	5
car	1000	0.5	0	0	0	0	0
car	1000	1	0	0	0	0	0
car	1000	5	0	0	0	0	0
car	1000	10	0	0	0	0	0
car	1000	20	0	0	0	0	0
car	1000	50	0	0	0	0	0
car	1000	80	2	0	0	5	7
car	1000	100	2	0	0	0	2
car	1200	AIC	2	0	0	5	7
car	1200	BIC	0	0	0	5	5
car	1200	NML	1	0	0	5	6
car	1200	0.1	0	1	0	0	1
car	1200	0.5	0	0	0	0	0
car	1200	1	0	0	0	0	0
car	1200	5	0	0	0	0	0
car	1200	10	0	0	0	0	0
car	1200	20	0	0	0	0	0
car	1200	50	0	0	0	0	0
car	1200	80	1	0	0	0	1
car	1200	100	2	0	0	0	2
car	1400	AIC	0	0	0	0	0
car	1400	BIC	0	0	0	0	0
car	1400	NML	1	0	0	5	6
car	1400	0.1	0	0	0	0	0
car	1400	0.5	1	0	0	5	6
car	1400	1	0	0	0	0	0
car	1400	5	0	0	0	0	0
car	1400	10	0	0	0	0	0
car	1400	20	0	0	0	0	0
car	1400	50	0	0	0	0	0
car	1400	80	1	0	0	0	1
car	1400	100	1	0	0	0	1
car	1600	AIC	1	0	0	0	1
car	1600	BIC	0	0	0	0	0
car	1600	NML	1	0	0	5	6
car	1600	0.1	0	0	0	0	0
car	1600	0.5	0	0	0	0	0
car	1600	1	0	0	0	0	0
car	1600	5	0	0	0	0	0
car	1600	10	0	0	0	0	0
car	1600	20	0	0	0	0	0
car	1600	50	0	0	0	0	0
car	1600	80	1	0	0	0	1
car	1600	100	2	0	0	0	2
car	1800	AIC	1	0	0	5	6
car	1800	BIC	0	0	0	0	0
car	1800	NML	1	0	0	5	6
car	1800	0.1	0	0	0	0	0
car	1800	0.5	0	0	0	0	0
car	1800	1	0	0	0	0	0
car	1800	5	0	0	0	0	0
car	1800	10	0	0	0	0	0
car	1800	20	0	0	0	0	0
car	1800	50	0	0	0	0	0
car	1800	80	1	0	0	0	1
car	1800	100	3	0	0	5	8
car	2000	AIC	2	0	0	5	7
car	2000	BIC	0	0	0	0	0
car	2000	NML	1	0	0	5	6
car	2000	0.1	1	0	0	5	6
car	2000	0.5	0	0	0	0	0
car	2000	1	0	0	0	0	0
car	2000	5	0	0	0	0	0
car	2000	10	0	0	0	0	0
car	2000	20	0	0	0	0	0
car	2000	50	0	0	0	0	0
car	2000	80	1	0	0	0	1
car	2000	100	2	0	0	5	7
car	200	AIC	1	0	0	0	1
car	200	BIC	0	3	0	2	5
car	200	NML	1	1	1	3	6
car	200	0.1	0	3	0	2	5
car	200	0.5	0	3	0	2	5
car	200	1	0	3	0	2	5
car	200	5	0	0	0	0	0
car	200	10	0	0	0	0	0
car	200	20	1	0	0	0	1
car	200	50	3	1	1	3	8
car	200	80	3	1	1	3	8
car	200	100	3	1	1	3	8
car	3000	AIC	0	0	0	0	0
car	3000	BIC	0	0	0	0	0
car	3000	NML	1	0	0	5	6
car	3000	0.1	0	0	0	0	0
car	3000	0.5	0	0	0	0	0
car	3000	1	0	0	0	0	0
car	3000	5	0	0	0	0	0
car	3000	10	0	0	0	0	0
car	3000	20	1	0	0	5	6
car	3000	50	0	0	0	0	0
car	3000	80	2	0	0	0	2
car	3000	100	2	0	0	0	2
car	4000	AIC	0	0	0	0	0
car	4000	BIC	0	0	0	0	0
car	4000	NML	1	0	0	5	6
car	4000	0.1	0	0	0	0	0
car	4000	0.5	0	0	0	0	0
car	4000	1	0	0	0	0	0
car	4000	5	0	0	0	0	0
car	4000	10	0	0	0	0	0
car	4000	20	1	0	0	5	6
car	4000	50	0	0	0	0	0
car	4000	80	2	0	0	5	7
car	4000	100	3	0	0	5	8
car	400	AIC	0	0	0	5	5
car	400	BIC	0	2	0	3	5
car	400	NML	0	1	0	4	5
car	400	0.1	0	2	0	3	5
car	400	0.5	0	2	0	3	5
car	400	1	0	2	0	3	5
car	400	5	0	1	0	4	5
car	400	10	0	1	0	4	5
car	400	20	0	0	0	5	5
car	400	50	0	0	0	0	0
car	400	80	0	0	0	0	0
car	400	100	0	0	0	0	0
car	5000	AIC	1	0	0	0	1
car	5000	BIC	0	0	0	0	0
car	5000	NML	1	0	0	5	6
car	5000	0.1	0	0	0	0	0
car	5000	0.5	0	0	0	0	0
car	5000	1	0	0	0	0	0
car	5000	5	0	0	0	0	0
car	5000	10	0	0	0	0	0
car	5000	20	0	0	0	0	0
car	5000	50	0	0	0	0	0
car	5000	80	2	0	0	0	2
car	5000	100	3	0	0	5	8
car	6000	AIC	1	0	0	0	1
car	6000	BIC	0	0	0	0	0
car	6000	NML	1	0	0	5	6
car	6000	0.1	1	0	0	5	6
car	6000	0.5	0	0	0	0	0
car	6000	1	0	0	0	0	0
car	6000	5	0	0	0	0	0
car	6000	10	0	0	0	0	0
car	6000	20	0	0	0	0	0
car	6000	50	0	0	0	0	0
car	6000	80	3	0	0	5	8
car	6000	100	3	0	0	5	8
car	600	AIC	0	0	0	0	0
car	600	BIC	0	2	0	3	5
car	600	NML	1	0	0	5	6
car	600	0.1	0	2	0	3	5
car	600	0.5	0	1	0	0	1
car	600	1	0	1	0	0	1
car	600	5	0	0	0	0	0
car	600	10	0	0	0	0	0
car	600	20	0	0	0	0	0
car	600	50	0	0	0	0	0
car	600	80	0	0	0	0	0
car	600	100	0	0	0	0	0
car	7000	AIC	0	0	0	0	0
car	7000	BIC	1	0	0	5	6
car	7000	NML	1	0	0	5	6
car	7000	0.1	0	0	0	0	0
car	7000	0.5	0	0	0	0	0
car	7000	1	0	0	0	0	0
car	7000	5	1	0	0	5	6
car	7000	10	0	0	0	0	0
car	7000	20	0	0	0	0	0
car	7000	50	1	0	0	0	1
car	7000	80	1	0	0	0	1
car	7000	100	2	0	0	0	2
car	8000	AIC	0	0	0	0	0
car	8000	BIC	0	0	0	0	0
car	8000	NML	1	0	0	5	6
car	8000	0.1	1	0	0	5	6
car	8000	0.5	0	0	0	0	0
car	8000	1	0	0	0	0	0
car	8000	5	1	0	0	5	6
car	8000	10	0	0	0	0	0
car	8000	20	0	0	0	0	0
car	8000	50	1	0	0	0	1
car	8000	80	1	0	0	0	1
car	8000	100	3	0	0	5	8
car	800	AIC	0	0	0	0	0
car	800	BIC	0	1	0	4	5
car	800	NML	1	0	0	5	6
car	800	0.1	0	1	0	4	5
car	800	0.5	0	1	0	4	5
car	800	1	0	1	0	4	5
car	800	5	0	0	0	0	0
car	800	10	0	0	0	0	0
car	800	20	1	0	0	5	6
car	800	50	0	0	0	0	0
car	800	80	1	0	0	5	6
car	800	100	1	0	0	0	1
car	9000	AIC	1	0	0	0	1
car	9000	BIC	1	0	0	5	6
car	9000	NML	1	0	0	5	6
car	9000	0.1	0	0	0	0	0
car	9000	0.5	0	0	0	0	0
car	9000	1	1	0	0	5	6
car	9000	5	0	0	0	0	0
car	9000	10	1	0	0	5	6
car	9000	20	0	0	0	0	0
car	9000	50	2	0	0	5	7
car	9000	80	2	0	0	0	2
car	9000	100	2	0	0	0	2
Cleve	10000	AIC	14	7	0	3	24
Cleve	10000	BIC	13	10	0	1	24
Cleve	10000	NML	10	10	0	1	21
Cleve	10000	0.1	11	9	0	2	22
Cleve	10000	0.5	11	9	0	2	22
Cleve	10000	1	13	9	0	2	24
Cleve	10000	5	17	8	0	2	27
Cleve	10000	10	19	8	0	2	29
Cleve	10000	20	26	7	1	3	37
Cleve	10000	50	31	7	0	3	41
Cleve	10000	80	33	7	0	3	43
Cleve	10000	100	34	7	0	3	44
Cleve	1000	AIC	20	9	1	1	31
Cleve	1000	BIC	10	10	0	1	21
Cleve	1000	NML	10	10	0	1	21
Cleve	1000	0.1	10	9	0	2	21
Cleve	1000	0.5	10	9	0	2	21
Cleve	1000	1	10	9	0	2	21
Cleve	1000	5	13	8	0	2	23
Cleve	1000	10	19	8	0	3	30
Cleve	1000	20	24	7	0	3	34
Cleve	1000	50	32	7	0	3	42
Cleve	1000	80	34	7	0	3	44
Cleve	1000	100	35	7	1	3	46
Cleve	1200	AIC	20	8	1	2	31
Cleve	1200	BIC	10	10	0	1	21
Cleve	1200	NML	12	10	0	1	23
Cleve	1200	0.1	10	9	0	2	21
Cleve	1200	0.5	10	9	0	2	21
Cleve	1200	1	11	9	0	2	22
Cleve	1200	5	13	8	0	2	23
Cleve	1200	10	18	8	0	1	27
Cleve	1200	20	23	7	1	2	33
Cleve	1200	50	31	7	1	3	42
Cleve	1200	80	33	7	0	3	43
Cleve	1200	100	37	7	1	3	48
Cleve	1400	AIC	18	10	0	1	29
Cleve	1400	BIC	11	10	1	1	23
Cleve	1400	NML	11	10	0	1	22
Cleve	1400	0.1	10	9	0	2	21
Cleve	1400	0.5	11	9	0	2	22
Cleve	1400	1	11	9	0	2	22
Cleve	1400	5	16	8	0	2	26
Cleve	1400	10	20	8	0	1	29
Cleve	1400	20	26	7	1	1	35
Cleve	1400	50	32	7	0	3	42
Cleve	1400	80	34	7	0	3	44
Cleve	1400	100	34	7	0	4	45
Cleve	1600	AIC	13	7	1	2	23
Cleve	1600	BIC	11	10	1	1	23
Cleve	1600	NML	11	10	0	1	22
Cleve	1600	0.1	10	9	0	2	21
Cleve	1600	0.5	11	9	0	2	22
Cleve	1600	1	11	9	0	2	22
Cleve	1600	5	13	8	0	1	22
Cleve	1600	10	16	7	0	3	26
Cleve	1600	20	25	6	2	2	35
Cleve	1600	50	31	6	0	3	40
Cleve	1600	80	31	6	1	4	42
Cleve	1600	100	34	6	0	4	44
Cleve	1800	AIC	14	8	0	2	24
Cleve	1800	BIC	11	10	0	1	22
Cleve	1800	NML	11	10	0	1	22
Cleve	1800	0.1	10	9	0	2	21
Cleve	1800	0.5	11	9	0	2	22
Cleve	1800	1	11	9	0	2	22
Cleve	1800	5	14	8	0	2	24
Cleve	1800	10	17	8	1	3	29
Cleve	1800	20	23	7	0	4	34
Cleve	1800	50	30	7	0	3	40
Cleve	1800	80	32	7	0	3	42
Cleve	1800	100	34	7	0	3	44
Cleve	2000	AIC	16	9	0	1	26
Cleve	2000	BIC	10	10	0	1	21
Cleve	2000	NML	11	10	0	1	22
Cleve	2000	0.1	10	9	0	2	21
Cleve	2000	0.5	11	9	0	2	22
Cleve	2000	1	11	9	0	2	22
Cleve	2000	5	14	9	0	2	25
Cleve	2000	10	16	7	1	1	25
Cleve	2000	20	24	7	1	1	33
Cleve	2000	50	31	7	0	3	41
Cleve	2000	80	32	7	1	2	42
Cleve	2000	100	35	7	0	3	45
Cleve	200	AIC	17	9	1	1	28
Cleve	200	BIC	9	10	1	1	21
Cleve	200	NML	13	8	2	1	24
Cleve	200	0.1	6	9	0	3	18
Cleve	200	0.5	7	9	1	2	19
Cleve	200	1	9	9	1	3	22
Cleve	200	5	17	8	2	2	29
Cleve	200	10	17	7	1	2	27
Cleve	200	20	24	7	1	2	34
Cleve	200	50	31	6	2	3	42
Cleve	200	80	36	4	3	2	45
Cleve	200	100	36	6	1	2	45
Cleve	3000	AIC	15	9	0	0	24
Cleve	3000	BIC	11	10	0	1	22
Cleve	3000	NML	10	10	0	1	21
Cleve	3000	0.1	10	9	0	2	21
Cleve	3000	0.5	12	9	1	2	24
Cleve	3000	1	10	9	0	2	21
Cleve	3000	5	16	8	0	2	26
Cleve	3000	10	18	8	1	2	29
Cleve	3000	20	23	7	2	2	34
Cleve	3000	50	31	7	0	3	41
Cleve	3000	80	32	7	0	3	42
Cleve	3000	100	33	7	0	3	43
Cleve	4000	AIC	19	9	1	1	30
Cleve	4000	BIC	10	8	0	3	21
Cleve	4000	NML	12	10	0	1	23
Cleve	4000	0.1	12	8	0	3	23
Cleve	4000	0.5	10	8	0	3	21
Cleve	4000	1	11	9	1	2	23
Cleve	4000	5	16	8	0	2	26
Cleve	4000	10	17	8	1	3	29
Cleve	4000	20	22	7	0	3	32
Cleve	4000	50	31	7	1	3	42
Cleve	4000	80	33	7	1	2	43
Cleve	4000	100	33	7	2	2	44
Cleve	400	AIC	14	10	0	2	26
Cleve	400	BIC	10	10	0	1	21
Cleve	400	NML	11	10	0	1	22
Cleve	400	0.1	9	10	0	2	21
Cleve	400	0.5	9	10	0	2	21
Cleve	400	1	9	9	0	2	20
Cleve	400	5	17	9	0	0	26
Cleve	400	10	20	7	1	1	29
Cleve	400	20	26	7	1	1	35
Cleve	400	50	32	8	0	1	41
Cleve	400	80	34	6	1	2	43
Cleve	400	100	34	6	1	2	43
Cleve	5000	AIC	13	9	0	0	22
Cleve	5000	BIC	11	10	0	1	22
Cleve	5000	NML	13	10	0	1	24
Cleve	5000	0.1	12	9	0	3	24
Cleve	5000	0.5	11	9	0	2	22
Cleve	5000	1	13	9	0	2	24
Cleve	5000	5	14	9	0	2	25
Cleve	5000	10	17	7	1	1	26
Cleve	5000	20	25	7	1	2	35
Cleve	5000	50	30	7	0	3	40
Cleve	5000	80	30	7	1	2	40
Cleve	5000	100	32	7	0	3	42
Cleve	6000	AIC	15	9	0	1	25
Cleve	6000	BIC	11	10	0	1	22
Cleve	6000	NML	13	10	0	1	24
Cleve	6000	0.1	11	9	0	3	23
Cleve	6000	0.5	12	9	0	2	23
Cleve	6000	1	11	9	0	2	22
Cleve	6000	5	17	8	0	2	27
Cleve	6000	10	19	8	0	2	29
Cleve	6000	20	26	7	1	1	35
Cleve	6000	50	31	7	0	3	41
Cleve	6000	80	33	7	0	3	43
Cleve	6000	100	31	7	1	3	42
Cleve	600	AIC	15	8	0	2	25
Cleve	600	BIC	10	10	0	1	21
Cleve	600	NML	10	10	0	1	21
Cleve	600	0.1	10	9	0	2	21
Cleve	600	0.5	10	9	0	2	21
Cleve	600	1	10	9	0	2	21
Cleve	600	5	13	8	0	2	23
Cleve	600	10	17	8	0	2	27
Cleve	600	20	21	7	0	3	31
Cleve	600	50	31	7	0	3	41
Cleve	600	80	35	6	0	4	45
Cleve	600	100	35	7	0	3	45
Cleve	7000	AIC	17	9	1	1	28
Cleve	7000	BIC	12	10	0	1	23
Cleve	7000	NML	14	10	0	2	26
Cleve	7000	0.1	11	8	0	2	21
Cleve	7000	0.5	11	8	2	1	22
Cleve	7000	1	12	9	0	2	23
Cleve	7000	5	16	8	0	2	26
Cleve	7000	10	21	8	0	4	33
Cleve	7000	20	25	7	2	2	36
Cleve	7000	50	30	7	1	2	40
Cleve	7000	80	31	7	1	3	42
Cleve	7000	100	33	7	0	3	43
Cleve	8000	AIC	13	10	0	1	24
Cleve	8000	BIC	13	10	0	1	24
Cleve	8000	NML	13	10	0	1	24
Cleve	8000	0.1	11	9	1	2	23
Cleve	8000	0.5	11	9	0	2	22
Cleve	8000	1	12	9	0	2	23
Cleve	8000	5	17	8	0	2	27
Cleve	8000	10	17	8	0	2	27
Cleve	8000	20	25	8	1	3	37
Cleve	8000	50	31	7	0	3	41
Cleve	8000	80	33	7	0	3	43
Cleve	8000	100	34	7	0	3	44
Cleve	800	AIC	16	9	0	2	27
Cleve	800	BIC	11	10	0	1	22
Cleve	800	NML	11	10	0	1	22
Cleve	800	0.1	9	9	0	2	20
Cleve	800	0.5	10	9	0	2	21
Cleve	800	1	10	9	0	2	21
Cleve	800	5	15	9	0	3	27
Cleve	800	10	18	8	0	2	28
Cleve	800	20	23	7	1	0	31
Cleve	800	50	32	7	0	4	43
Cleve	800	80	34	7	0	3	44
Cleve	800	100	35	6	0	3	44
Cleve	9000	AIC	19	9	0	0	28
Cleve	9000	BIC	11	10	0	1	22
Cleve	9000	NML	12	10	0	1	23
Cleve	9000	0.1	12	9	0	2	23
Cleve	9000	0.5	11	9	0	2	22
Cleve	9000	1	12	9	0	2	23
Cleve	9000	5	17	9	1	1	28
Cleve	9000	10	16	8	0	1	25
Cleve	9000	20	25	7	1	1	34
Cleve	9000	50	31	7	0	3	41
Cleve	9000	80	33	7	0	3	43
Cleve	9000	100	34	7	0	3	44
crx	10000	AIC	22	13	0	2	37
crx	10000	BIC	15	15	0	0	30
crx	10000	NML	16	15	0	0	31
crx	10000	0.1	15	15	0	0	30
crx	10000	0.5	15	15	0	4	34
crx	10000	1	15	15	0	0	30
crx	10000	5	15	15	0	0	30
crx	10000	10	18	15	0	3	36
crx	10000	20	26	14	0	2	42
crx	10000	50	26	13	2	3	44
crx	10000	80	28	13	1	4	46
crx	10000	100	29	13	1	4	47
crx	1000	AIC	21	15	0	0	36
crx	1000	BIC	14	15	1	0	30
crx	1000	NML	17	15	0	4	36
crx	1000	0.1	14	15	0	0	29
crx	1000	0.5	13	15	0	0	28
crx	1000	1	13	15	0	0	28
crx	1000	5	17	15	0	0	32
crx	1000	10	18	14	2	4	38
crx	1000	20	21	14	1	3	39
crx	1000	50	24	12	1	1	38
crx	1000	80	28	12	3	3	46
crx	1000	100	28	11	3	1	43
crx	1200	AIC	18	12	1	3	34
crx	1200	BIC	15	15	0	4	34
crx	1200	NML	16	15	0	4	35
crx	1200	0.1	14	15	0	0	29
crx	1200	0.5	15	15	0	0	30
crx	1200	1	15	15	0	0	30
crx	1200	5	17	15	0	0	32
crx	1200	10	20	15	1	2	38
crx	1200	20	22	14	0	3	39
crx	1200	50	25	11	2	3	41
crx	1200	80	31	11	2	3	47
crx	1200	100	33	10	2	2	47
crx	1400	AIC	21	15	0	3	39
crx	1400	BIC	15	15	0	0	30
crx	1400	NML	16	15	0	3	34
crx	1400	0.1	15	15	0	0	30
crx	1400	0.5	16	15	0	4	35
crx	1400	1	15	15	0	0	30
crx	1400	5	17	14	1	5	37
crx	1400	10	20	15	0	2	37
crx	1400	20	23	14	1	2	40
crx	1400	50	31	13	2	2	48
crx	1400	80	32	11	1	5	49
crx	1400	100	33	10	1	5	49
crx	1600	AIC	23	14	1	1	39
crx	1600	BIC	15	15	0	0	30
crx	1600	NML	17	15	0	4	36
crx	1600	0.1	15	15	0	0	30
crx	1600	0.5	15	15	0	0	30
crx	1600	1	15	15	0	0	30
crx	1600	5	17	15	1	0	33
crx	1600	10	18	15	0	3	36
crx	1600	20	22	14	2	2	40
crx	1600	50	27	12	1	3	43
crx	1600	80	34	12	1	1	48
crx	1600	100	31	10	1	4	46
crx	1800	AIC	19	13	0	6	38
crx	1800	BIC	15	15	0	0	30
crx	1800	NML	16	15	0	4	35
crx	1800	0.1	15	15	0	0	30
crx	1800	0.5	15	15	0	0	30
crx	1800	1	16	15	0	4	35
crx	1800	5	17	15	0	0	32
crx	1800	10	17	15	0	0	32
crx	1800	20	22	14	0	3	39
crx	1800	50	26	14	0	2	42
crx	1800	80	29	12	2	5	48
crx	1800	100	32	12	3	2	49
crx	2000	AIC	19	14	1	1	35
crx	2000	BIC	15	15	0	0	30
crx	2000	NML	17	15	1	1	34
crx	2000	0.1	15	15	1	0	31
crx	2000	0.5	16	15	0	2	33
crx	2000	1	15	15	0	0	30
crx	2000	5	17	15	0	0	32
crx	2000	10	17	15	0	0	32
crx	2000	20	23	14	0	3	40
crx	2000	50	26	13	1	2	42
crx	2000	80	28	12	2	4	46
crx	2000	100	33	12	2	2	49
crx	200	AIC	20	14	0	2	36
crx	200	BIC	9	16	0	3	28
crx	200	NML	16	15	1	1	33
crx	200	0.1	6	16	0	3	25
crx	200	0.5	10	16	0	3	29
crx	200	1	9	15	0	4	28
crx	200	5	13	14	1	2	30
crx	200	10	19	14	2	0	35
crx	200	20	23	13	2	2	40
crx	200	50	32	11	1	4	48
crx	200	80	32	11	1	3	47
crx	200	100	33	11	1	3	48
crx	3000	AIC	25	14	1	3	43
crx	3000	BIC	15	15	0	0	30
crx	3000	NML	17	15	1	3	36
crx	3000	0.1	15	15	0	0	30
crx	3000	0.5	15	15	0	0	30
crx	3000	1	16	15	0	4	35
crx	3000	5	17	14	1	5	37
crx	3000	10	17	15	0	0	32
crx	3000	20	21	14	0	3	38
crx	3000	50	23	12	2	5	42
crx	3000	80	27	10	1	4	42
crx	3000	100	27	8	1	3	39
crx	4000	AIC	21	15	0	0	36
crx	4000	BIC	15	15	0	0	30
crx	4000	NML	17	15	0	4	36
crx	4000	0.1	15	15	0	0	30
crx	4000	0.5	16	15	0	1	32
crx	4000	1	15	15	0	4	34
crx	4000	5	16	15	0	0	31
crx	4000	10	18	15	1	2	36
crx	4000	20	21	14	0	3	38
crx	4000	50	26	13	3	2	44
crx	4000	80	28	12	0	5	45
crx	4000	100	31	13	0	0	44
crx	400	AIC	19	14	1	1	35
crx	400	BIC	13	16	0	1	30
crx	400	NML	15	15	1	2	33
crx	400	0.1	9	16	0	2	27
crx	400	0.5	11	16	0	2	29
crx	400	1	12	15	0	1	28
crx	400	5	18	14	1	2	35
crx	400	10	19	14	1	2	36
crx	400	20	22	13	1	2	38
crx	400	50	32	11	2	2	47
crx	400	80	33	9	2	3	47
crx	400	100	33	10	2	2	47
crx	5000	AIC	26	15	1	2	44
crx	5000	BIC	15	15	0	0	30
crx	5000	NML	16	15	0	1	32
crx	5000	0.1	15	15	0	0	30
crx	5000	0.5	15	15	0	0	30
crx	5000	1	16	15	0	0	31
crx	5000	5	16	15	0	0	31
crx	5000	10	18	15	0	0	33
crx	5000	20	22	14	0	2	38
crx	5000	50	21	13	2	3	39
crx	5000	80	28	13	1	4	46
crx	5000	100	30	12	1	4	47
crx	6000	AIC	20	15	1	3	39
crx	6000	BIC	15	15	0	0	30
crx	6000	NML	16	15	0	0	31
crx	6000	0.1	16	15	0	1	32
crx	6000	0.5	15	15	0	4	34
crx	6000	1	15	15	0	0	30
crx	6000	5	19	15	1	2	37
crx	6000	10	17	15	0	0	32
crx	6000	20	20	14	0	3	37
crx	6000	50	23	13	2	4	42
crx	6000	80	28	12	3	1	44
crx	6000	100	29	12	1	4	46
crx	600	AIC	21	14	0	0	35
crx	600	BIC	14	16	0	0	30
crx	600	NML	14	14	0	4	32
crx	600	0.1	11	15	0	1	27
crx	600	0.5	13	15	0	0	28
crx	600	1	13	15	0	0	28
crx	600	5	17	13	2	3	35
crx	600	10	18	13	0	3	34
crx	600	20	23	13	0	3	39
crx	600	50	27	12	2	4	45
crx	600	80	35	14	0	3	52
crx	600	100	35	12	1	4	52
crx	7000	AIC	17	15	1	0	33
crx	7000	BIC	15	15	0	0	30
crx	7000	NML	18	15	0	4	37
crx	7000	0.1	15	15	0	0	30
crx	7000	0.5	15	15	0	4	34
crx	7000	1	15	15	0	0	30
crx	7000	5	20	15	0	4	39
crx	7000	10	18	14	0	3	35
crx	7000	20	20	14	1	3	38
crx	7000	50	23	13	2	4	42
crx	7000	80	25	13	2	3	43
crx	7000	100	25	13	2	3	43
crx	8000	AIC	18	15	0	3	36
crx	8000	BIC	15	15	0	0	30
crx	8000	NML	19	15	1	3	38
crx	8000	0.1	16	15	0	0	31
crx	8000	0.5	16	15	0	4	35
crx	8000	1	16	15	0	1	32
crx	8000	5	15	15	0	0	30
crx	8000	10	18	15	0	3	36
crx	8000	20	23	14	0	3	40
crx	8000	50	25	13	2	3	43
crx	8000	80	30	12	1	3	46
crx	8000	100	32	12	1	5	50
crx	800	AIC	21	15	1	0	37
crx	800	BIC	15	15	0	1	31
crx	800	NML	14	15	1	0	30
crx	800	0.1	10	16	0	1	27
crx	800	0.5	12	16	0	1	29
crx	800	1	14	15	0	2	31
crx	800	5	16	14	0	2	32
crx	800	10	16	15	0	0	31
crx	800	20	19	14	1	3	37
crx	800	50	27	13	1	3	44
crx	800	80	31	12	2	1	46
crx	800	100	35	12	2	3	52
crx	9000	AIC	21	14	2	1	38
crx	9000	BIC	15	15	0	0	30
crx	9000	NML	19	15	0	4	38
crx	9000	0.1	15	15	0	0	30
crx	9000	0.5	16	15	0	0	31
crx	9000	1	16	15	0	0	31
crx	9000	5	16	15	0	0	31
crx	9000	10	19	15	0	0	34
crx	9000	20	20	14	0	3	37
crx	9000	50	24	13	0	6	43
crx	9000	80	28	13	1	2	44
crx	9000	100	30	13	2	0	45
Diabetes	10000	AIC	2	0	0	3	5
Diabetes	10000	BIC	0	0	0	0	0
Diabetes	10000	NML	1	0	0	3	4
Diabetes	10000	0.1	1	0	0	0	1
Diabetes	10000	0.5	1	0	0	0	1
Diabetes	10000	1	1	0	0	0	1
Diabetes	10000	5	3	0	0	0	3
Diabetes	10000	10	4	0	0	1	5
Diabetes	10000	20	6	0	0	3	9
Diabetes	10000	50	12	0	0	0	12
Diabetes	10000	80	14	0	0	0	14
Diabetes	10000	100	14	0	0	0	14
Diabetes	1000	AIC	1	0	0	1	2
Diabetes	1000	BIC	0	0	0	0	0
Diabetes	1000	NML	0	0	0	0	0
Diabetes	1000	0.1	1	0	0	0	1
Diabetes	1000	0.5	1	0	0	0	1
Diabetes	1000	1	1	0	0	0	1
Diabetes	1000	5	3	0	0	0	3
Diabetes	1000	10	5	0	0	0	5
Diabetes	1000	20	6	0	0	3	9
Diabetes	1000	50	10	0	0	4	14
Diabetes	1000	80	14	0	0	0	14
Diabetes	1000	100	15	0	0	1	16
Diabetes	1200	AIC	3	0	0	1	4
Diabetes	1200	BIC	0	0	0	0	0
Diabetes	1200	NML	1	0	0	3	4
Diabetes	1200	0.1	1	0	0	0	1
Diabetes	1200	0.5	1	0	0	0	1
Diabetes	1200	1	1	0	0	0	1
Diabetes	1200	5	3	0	0	0	3
Diabetes	1200	10	7	0	0	4	11
Diabetes	1200	20	7	0	0	0	7
Diabetes	1200	50	12	0	0	3	15
Diabetes	1200	80	14	0	0	0	14
Diabetes	1200	100	16	0	0	0	16
Diabetes	1400	AIC	0	0	0	0	0
Diabetes	1400	BIC	0	0	0	0	0
Diabetes	1400	NML	0	0	0	0	0
Diabetes	1400	0.1	1	0	0	0	1
Diabetes	1400	0.5	1	0	0	0	1
Diabetes	1400	1	2	0	0	0	2
Diabetes	1400	5	3	0	0	0	3
Diabetes	1400	10	7	0	0	4	11
Diabetes	1400	20	6	0	0	3	9
Diabetes	1400	50	11	0	0	3	14
Diabetes	1400	80	14	0	2	4	20
Diabetes	1400	100	13	0	0	4	17
Diabetes	1600	AIC	2	0	0	1	3
Diabetes	1600	BIC	0	0	0	0	0
Diabetes	1600	NML	0	0	0	0	0
Diabetes	1600	0.1	1	0	0	0	1
Diabetes	1600	0.5	1	0	0	0	1
Diabetes	1600	1	1	0	0	0	1
Diabetes	1600	5	3	0	0	0	3
Diabetes	1600	10	4	0	0	1	5
Diabetes	1600	20	9	0	0	4	13
Diabetes	1600	50	12	0	0	0	12
Diabetes	1600	80	14	0	0	0	14
Diabetes	1600	100	14	0	0	0	14
Diabetes	1800	AIC	1	0	0	1	2
Diabetes	1800	BIC	0	0	0	0	0
Diabetes	1800	NML	0	0	0	0	0
Diabetes	1800	0.1	1	0	0	0	1
Diabetes	1800	0.5	1	0	0	0	1
Diabetes	1800	1	1	0	0	0	1
Diabetes	1800	5	4	0	3	4	11
Diabetes	1800	10	8	0	0	2	10
Diabetes	1800	20	8	0	0	0	8
Diabetes	1800	50	12	0	0	0	12
Diabetes	1800	80	14	0	0	0	14
Diabetes	1800	100	15	0	0	1	16
Diabetes	2000	AIC	2	0	0	1	3
Diabetes	2000	BIC	0	0	0	0	0
Diabetes	2000	NML	0	0	0	0	0
Diabetes	2000	0.1	1	0	0	0	1
Diabetes	2000	0.5	1	0	0	0	1
Diabetes	2000	1	1	0	0	0	1
Diabetes	2000	5	3	0	0	0	3
Diabetes	2000	10	7	0	0	4	11
Diabetes	2000	20	7	0	0	0	7
Diabetes	2000	50	13	0	0	5	18
Diabetes	2000	80	14	0	0	0	14
Diabetes	2000	100	15	0	0	0	15
Diabetes	200	AIC	1	0	0	1	2
Diabetes	200	BIC	0	1	0	2	3
Diabetes	200	NML	0	1	0	2	3
Diabetes	200	0.1	1	3	0	2	6
Diabetes	200	0.5	1	1	0	2	4
Diabetes	200	1	1	1	0	2	4
Diabetes	200	5	4	1	0	1	6
Diabetes	200	10	6	1	0	3	10
Diabetes	200	20	8	0	0	3	11
Diabetes	200	50	12	0	0	4	16
Diabetes	200	80	16	1	0	2	19
Diabetes	200	100	15	0	0	0	15
Diabetes	3000	AIC	1	0	0	0	1
Diabetes	3000	BIC	0	0	0	0	0
Diabetes	3000	NML	1	0	0	3	4
Diabetes	3000	0.1	1	0	0	0	1
Diabetes	3000	0.5	3	0	0	1	4
Diabetes	3000	1	1	0	0	0	1
Diabetes	3000	5	3	0	0	0	3
Diabetes	3000	10	5	0	0	0	5
Diabetes	3000	20	7	0	0	3	10
Diabetes	3000	50	15	0	0	4	19
Diabetes	3000	80	14	0	0	0	14
Diabetes	3000	100	15	0	0	5	20
Diabetes	4000	AIC	3	0	0	4	7
Diabetes	4000	BIC	0	0	0	0	0
Diabetes	4000	NML	1	0	0	3	4
Diabetes	4000	0.1	1	0	0	0	1
Diabetes	4000	0.5	1	0	0	0	1
Diabetes	4000	1	1	0	0	0	1
Diabetes	4000	5	3	0	0	0	3
Diabetes	4000	10	4	0	0	1	5
Diabetes	4000	20	9	0	0	4	13
Diabetes	4000	50	13	0	0	0	13
Diabetes	4000	80	14	0	0	0	14
Diabetes	4000	100	15	0	2	4	21
Diabetes	400	AIC	0	1	0	0	1
Diabetes	400	BIC	0	1	0	0	1
Diabetes	400	NML	0	1	0	0	1
Diabetes	400	0.1	1	2	0	3	6
Diabetes	400	0.5	1	1	0	0	2
Diabetes	400	1	1	1	0	0	2
Diabetes	400	5	3	1	0	0	4
Diabetes	400	10	4	1	0	1	6
Diabetes	400	20	6	1	0	2	9
Diabetes	400	50	13	1	0	0	14
Diabetes	400	80	14	1	1	3	19
Diabetes	400	100	15	1	0	0	16
Diabetes	5000	AIC	2	0	0	1	3
Diabetes	5000	BIC	0	0	0	0	0
Diabetes	5000	NML	1	0	0	3	4
Diabetes	5000	0.1	1	0	0	0	1
Diabetes	5000	0.5	1	0	0	0	1
Diabetes	5000	1	2	0	0	3	5
Diabetes	5000	5	3	0	0	0	3
Diabetes	5000	10	4	0	0	1	5
Diabetes	5000	20	7	0	0	3	10
Diabetes	5000	50	11	0	0	0	11
Diabetes	5000	80	14	0	0	0	14
Diabetes	5000	100	14	0	0	0	14
Diabetes	6000	AIC	1	0	0	1	2
Diabetes	6000	BIC	0	0	0	0	0
Diabetes	6000	NML	2	0	0	1	3
Diabetes	6000	0.1	1	0	0	0	1
Diabetes	6000	0.5	1	0	0	0	1
Diabetes	6000	1	1	0	0	0	1
Diabetes	6000	5	5	0	3	4	12
Diabetes	6000	10	7	0	0	2	9
Diabetes	6000	20	6	0	0	3	9
Diabetes	6000	50	13	0	0	0	13
Diabetes	6000	80	14	0	0	0	14
Diabetes	6000	100	15	0	0	0	15
Diabetes	600	AIC	2	0	2	4	8
Diabetes	600	BIC	0	0	0	0	0
Diabetes	600	NML	0	0	0	0	0
Diabetes	600	0.1	1	1	0	2	4
Diabetes	600	0.5	1	0	0	0	1
Diabetes	600	1	1	0	0	0	1
Diabetes	600	5	3	0	0	0	3
Diabetes	600	10	6	0	1	5	12
Diabetes	600	20	8	0	2	4	14
Diabetes	600	50	14	0	0	1	15
Diabetes	600	80	15	0	0	1	16
Diabetes	600	100	16	0	0	1	17
Diabetes	7000	AIC	5	0	1	2	8
Diabetes	7000	BIC	0	0	0	0	0
Diabetes	7000	NML	0	0	0	0	0
Diabetes	7000	0.1	1	0	0	0	1
Diabetes	7000	0.5	1	0	0	0	1
Diabetes	7000	1	3	0	0	3	6
Diabetes	7000	5	5	0	0	1	6
Diabetes	7000	10	4	0	0	1	5
Diabetes	7000	20	6	0	0	3	9
Diabetes	7000	50	12	0	0	4	16
Diabetes	7000	80	15	0	0	0	15
Diabetes	7000	100	15	0	0	0	15
Diabetes	8000	AIC	1	0	0	0	1
Diabetes	8000	BIC	0	0	0	0	0
Diabetes	8000	NML	1	0	0	3	4
Diabetes	8000	0.1	1	0	0	0	1
Diabetes	8000	0.5	1	0	0	0	1
Diabetes	8000	1	1	0	0	0	1
Diabetes	8000	5	4	0	0	0	4
Diabetes	8000	10	8	0	0	2	10
Diabetes	8000	20	8	0	0	3	11
Diabetes	8000	50	13	0	0	0	13
Diabetes	8000	80	14	0	0	0	14
Diabetes	8000	100	15	0	0	0	15
Diabetes	800	AIC	2	0	0	3	5
Diabetes	800	BIC	0	0	0	0	0
Diabetes	800	NML	1	0	0	3	4
Diabetes	800	0.1	1	0	0	0	1
Diabetes	800	0.5	1	0	0	0	1
Diabetes	800	1	1	0	0	0	1
Diabetes	800	5	3	0	0	0	3
Diabetes	800	10	4	0	0	1	5
Diabetes	800	20	9	0	0	4	13
Diabetes	800	50	11	0	0	4	15
Diabetes	800	80	14	0	0	0	14
Diabetes	800	100	14	0	0	0	14
Diabetes	9000	AIC	1	0	0	0	1
Diabetes	9000	BIC	0	0	0	0	0
Diabetes	9000	NML	1	0	0	3	4
Diabetes	9000	0.1	1	0	0	0	1
Diabetes	9000	0.5	2	0	0	3	5
Diabetes	9000	1	1	0	0	0	1
Diabetes	9000	5	3	0	0	0	3
Diabetes	9000	10	4	0	0	1	5
Diabetes	9000	20	6	0	0	3	9
Diabetes	9000	50	11	0	0	0	11
Diabetes	9000	80	14	0	0	0	14
Diabetes	9000	100	14	0	0	0	14
German	10000	AIC	0	0	0	0	0
German	10000	BIC	0	0	0	0	0
German	10000	NML	2	0	0	4	6
German	10000	0.1	1	0	0	0	1
German	10000	0.5	2	0	0	4	6
German	10000	1	1	0	0	0	1
German	10000	5	7	0	0	5	12
German	10000	10	12	0	0	0	12
German	10000	20	16	0	0	4	20
German	10000	50	18	0	0	0	18
German	10000	80	21	0	0	6	27
German	10000	100	21	0	0	6	27
German	1000	AIC	0	0	0	0	0
German	1000	BIC	0	0	0	0	0
German	1000	NML	3	0	0	6	9
German	1000	0.1	4	0	0	4	8
German	1000	0.5	1	0	0	0	1
German	1000	1	1	0	0	0	1
German	1000	5	6	0	0	2	8
German	1000	10	11	0	0	4	15
German	1000	20	16	0	0	4	20
German	1000	50	18	0	0	0	18
German	1000	80	20	0	0	6	26
German	1000	100	21	0	1	3	25
German	1200	AIC	0	0	0	0	0
German	1200	BIC	0	0	0	0	0
German	1200	NML	1	0	0	2	3
German	1200	0.1	1	0	0	0	1
German	1200	0.5	1	0	0	0	1
German	1200	1	2	0	0	4	6
German	1200	5	5	0	0	2	7
German	1200	10	11	0	0	4	15
German	1200	20	15	0	0	4	19
German	1200	50	19	0	0	4	23
German	1200	80	20	0	0	4	24
German	1200	100	21	0	0	2	23
German	1400	AIC	0	0	0	0	0
German	1400	BIC	0	0	0	0	0
German	1400	NML	0	0	0	0	0
German	1400	0.1	1	0	0	0	1
German	1400	0.5	1	0	0	0	1
German	1400	1	1	0	0	0	1
German	1400	5	6	0	0	2	8
German	1400	10	11	0	0	4	15
German	1400	20	16	0	0	4	20
German	1400	50	18	0	0	0	18
German	1400	80	19	0	0	2	21
German	1400	100	20	0	0	6	26
German	1600	AIC	0	0	0	0	0
German	1600	BIC	0	0	0	0	0
German	1600	NML	2	0	0	4	6
German	1600	0.1	1	0	0	0	1
German	1600	0.5	1	0	0	0	1
German	1600	1	1	0	0	0	1
German	1600	5	6	0	0	2	8
German	1600	10	11	0	0	5	16
German	1600	20	16	0	0	4	20
German	1600	50	18	0	0	0	18
German	1600	80	20	0	0	6	26
German	1600	100	20	0	0	2	22
German	1800	AIC	1	0	0	2	3
German	1800	BIC	0	0	0	0	0
German	1800	NML	2	0	0	4	6
German	1800	0.1	1	0	0	0	1
German	1800	0.5	1	0	0	0	1
German	1800	1	1	0	0	0	1
German	1800	5	6	0	0	2	8
German	1800	10	11	0	0	4	15
German	1800	20	16	0	0	4	20
German	1800	50	19	0	0	2	21
German	1800	80	19	0	0	2	21
German	1800	100	21	0	0	2	23
German	2000	AIC	0	0	0	0	0
German	2000	BIC	0	0	0	0	0
German	2000	NML	3	0	0	6	9
German	2000	0.1	3	0	0	5	8
German	2000	0.5	4	0	0	6	10
German	2000	1	2	0	0	0	2
German	2000	5	6	0	0	2	8
German	2000	10	11	0	0	4	15
German	2000	20	16	0	0	4	20
German	2000	50	18	0	0	0	18
German	2000	80	19	0	0	2	21
German	2000	100	20	0	0	6	26
German	200	AIC	0	0	0	0	0
German	200	BIC	0	0	0	0	0
German	200	NML	1	0	0	0	1
German	200	0.1	1	1	0	2	4
German	200	0.5	1	0	0	0	1
German	200	1	1	0	0	0	1
German	200	5	5	0	0	2	7
German	200	10	10	0	0	3	13
German	200	20	16	0	0	3	19
German	200	50	19	0	0	1	20
German	200	80	21	0	0	8	29
German	200	100	21	0	0	2	23
German	3000	AIC	3	0	0	4	7
German	3000	BIC	0	0	0	0	0
German	3000	NML	2	0	0	4	6
German	3000	0.1	1	0	0	0	1
German	3000	0.5	1	0	0	0	1
German	3000	1	1	0	0	0	1
German	3000	5	4	0	0	4	8
German	3000	10	11	0	0	4	15
German	3000	20	18	0	0	0	18
German	3000	50	18	0	0	0	18
German	3000	80	19	0	0	0	19
German	3000	100	20	0	0	4	24
German	4000	AIC	0	0	0	0	0
German	4000	BIC	0	0	0	0	0
German	4000	NML	1	0	0	4	5
German	4000	0.1	1	0	0	0	1
German	4000	0.5	1	0	0	0	1
German	4000	1	2	0	0	4	6
German	4000	5	7	0	0	5	12
German	4000	10	11	0	0	4	15
German	4000	20	18	0	0	4	22
German	4000	50	18	0	0	0	18
German	4000	80	19	0	0	2	21
German	4000	100	20	0	0	6	26
German	400	AIC	1	0	0	0	1
German	400	BIC	0	0	0	0	0
German	400	NML	3	1	0	4	8
German	400	0.1	1	0	0	0	1
German	400	0.5	1	0	0	0	1
German	400	1	1	0	0	0	1
German	400	5	7	1	0	2	10
German	400	10	9	0	0	4	13
German	400	20	18	1	2	3	24
German	400	50	21	1	0	2	24
German	400	80	20	0	0	4	24
German	400	100	21	0	0	4	25
German	5000	AIC	2	0	0	2	4
German	5000	BIC	0	0	0	0	0
German	5000	NML	1	0	0	4	5
German	5000	0.1	1	0	0	0	1
German	5000	0.5	2	0	0	4	6
German	5000	1	1	0	0	0	1
German	5000	5	6	0	0	5	11
German	5000	10	11	0	0	4	15
German	5000	20	16	0	0	4	20
German	5000	50	18	0	0	0	18
German	5000	80	19	0	0	2	21
German	5000	100	20	0	0	6	26
German	6000	AIC	3	0	0	6	9
German	6000	BIC	0	0	0	0	0
German	6000	NML	0	0	0	0	0
German	6000	0.1	1	0	0	0	1
German	6000	0.5	1	0	0	0	1
German	6000	1	1	0	0	0	1
German	6000	5	6	0	0	2	8
German	6000	10	11	0	0	4	15
German	6000	20	16	0	0	4	20
German	6000	50	19	0	0	2	21
German	6000	80	20	0	0	0	20
German	6000	100	20	0	0	6	26
German	600	AIC	1	0	0	2	3
German	600	BIC	0	0	0	0	0
German	600	NML	3	0	0	6	9
German	600	0.1	1	0	0	6	7
German	600	0.5	1	0	0	0	1
German	600	1	1	0	0	0	1
German	600	5	6	0	0	2	8
German	600	10	11	0	0	3	14
German	600	20	17	0	0	4	21
German	600	50	19	0	2	1	22
German	600	80	19	0	0	2	21
German	600	100	20	0	0	4	24
German	7000	AIC	0	0	0	0	0
German	7000	BIC	0	0	0	0	0
German	7000	NML	1	0	0	2	3
German	7000	0.1	1	0	0	0	1
German	7000	0.5	1	0	0	0	1
German	7000	1	1	0	0	0	1
German	7000	5	6	0	0	2	8
German	7000	10	11	0	0	4	15
German	7000	20	16	0	0	4	20
German	7000	50	18	0	0	0	18
German	7000	80	18	0	0	0	18
German	7000	100	21	0	0	6	27
German	8000	AIC	0	0	0	0	0
German	8000	BIC	0	0	0	0	0
German	8000	NML	0	0	0	0	0
German	8000	0.1	1	0	0	0	1
German	8000	0.5	1	0	0	0	1
German	8000	1	1	0	0	0	1
German	8000	5	6	0	0	2	8
German	8000	10	11	0	0	4	15
German	8000	20	16	0	0	4	20
German	8000	50	18	0	0	0	18
German	8000	80	19	0	0	2	21
German	8000	100	20	0	0	6	26
German	800	AIC	0	0	0	0	0
German	800	BIC	0	0	0	0	0
German	800	NML	3	0	0	4	7
German	800	0.1	1	0	0	0	1
German	800	0.5	1	0	0	0	1
German	800	1	1	0	0	0	1
German	800	5	6	0	0	2	8
German	800	10	11	0	0	4	15
German	800	20	16	0	0	4	20
German	800	50	18	0	0	0	18
German	800	80	20	0	0	2	22
German	800	100	20	0	0	6	26
German	9000	AIC	0	0	0	0	0
German	9000	BIC	0	0	0	0	0
German	9000	NML	3	0	0	6	9
German	9000	0.1	1	0	0	0	1
German	9000	0.5	1	0	0	0	1
German	9000	1	1	0	0	0	1
German	9000	5	6	0	0	2	8
German	9000	10	11	0	0	4	15
German	9000	20	16	0	0	4	20
German	9000	50	18	0	0	0	18
German	9000	80	19	0	0	2	21
German	9000	100	20	0	0	6	26
Glass	10000	AIC	19	9	0	1	29
Glass	10000	BIC	10	9	0	1	20
Glass	10000	NML	12	9	0	1	22
Glass	10000	0.1	12	9	0	1	22
Glass	10000	0.5	12	9	0	1	22
Glass	10000	1	12	9	0	1	22
Glass	10000	5	15	7	1	1	24
Glass	10000	10	18	7	0	1	26
Glass	10000	20	24	6	2	1	33
Glass	10000	50	29	6	2	1	38
Glass	10000	80	30	6	2	2	40
Glass	10000	100	31	6	2	2	41
Glass	1000	AIC	14	9	0	0	23
Glass	1000	BIC	9	9	0	0	18
Glass	1000	NML	10	9	0	1	20
Glass	1000	0.1	10	9	0	0	19
Glass	1000	0.5	10	9	0	0	19
Glass	1000	1	12	9	0	1	22
Glass	1000	5	16	9	0	1	26
Glass	1000	10	18	7	0	5	30
Glass	1000	20	23	6	2	1	32
Glass	1000	50	29	5	2	2	38
Glass	1000	80	30	5	2	2	39
Glass	1000	100	29	5	2	3	39
Glass	1200	AIC	17	8	0	2	27
Glass	1200	BIC	10	9	0	3	22
Glass	1200	NML	10	9	0	2	21
Glass	1200	0.1	10	9	0	0	19
Glass	1200	0.5	11	9	0	2	22
Glass	1200	1	11	9	0	2	22
Glass	1200	5	15	8	0	3	26
Glass	1200	10	18	7	0	1	26
Glass	1200	20	24	6	1	3	34
Glass	1200	50	30	6	2	1	39
Glass	1200	80	31	5	1	5	42
Glass	1200	100	31	5	2	2	40
Glass	1400	AIC	16	8	2	1	27
Glass	1400	BIC	9	9	0	0	18
Glass	1400	NML	10	9	0	1	20
Glass	1400	0.1	10	9	0	0	19
Glass	1400	0.5	10	9	0	0	19
Glass	1400	1	10	9	0	0	19
Glass	1400	5	17	9	0	0	26
Glass	1400	10	18	7	1	0	26
Glass	1400	20	24	7	2	2	35
Glass	1400	50	29	5	2	2	38
Glass	1400	80	29	3	4	3	39
Glass	1400	100	31	4	3	2	40
Glass	1600	AIC	15	8	0	0	23
Glass	1600	BIC	9	9	0	2	20
Glass	1600	NML	9	9	0	2	20
Glass	1600	0.1	10	9	0	0	19
Glass	1600	0.5	10	9	0	2	21
Glass	1600	1	10	9	0	0	19
Glass	1600	5	15	8	0	1	24
Glass	1600	10	18	7	0	1	26
Glass	1600	20	22	6	2	1	31
Glass	1600	50	29	5	2	2	38
Glass	1600	80	29	5	3	2	39
Glass	1600	100	31	5	2	2	40
Glass	1800	AIC	17	9	0	0	26
Glass	1800	BIC	9	9	0	0	18
Glass	1800	NML	10	9	0	1	20
Glass	1800	0.1	10	9	0	0	19
Glass	1800	0.5	10	9	0	0	19
Glass	1800	1	10	9	0	2	21
Glass	1800	5	17	9	0	1	27
Glass	1800	10	20	7	0	1	28
Glass	1800	20	24	6	2	1	33
Glass	1800	50	28	5	2	2	37
Glass	1800	80	29	5	2	2	38
Glass	1800	100	29	5	2	2	38
Glass	2000	AIC	12	9	0	0	21
Glass	2000	BIC	9	9	0	0	18
Glass	2000	NML	10	9	0	1	20
Glass	2000	0.1	10	9	0	0	19
Glass	2000	0.5	10	9	0	0	19
Glass	2000	1	11	8	0	3	22
Glass	2000	5	15	9	1	0	25
Glass	2000	10	19	7	0	1	27
Glass	2000	20	22	6	2	1	31
Glass	2000	50	29	5	1	4	39
Glass	2000	80	29	5	2	2	38
Glass	2000	100	31	5	2	2	40
Glass	200	AIC	15	10	0	2	27
Glass	200	BIC	8	10	0	0	18
Glass	200	NML	11	10	0	2	23
Glass	200	0.1	9	11	0	1	21
Glass	200	0.5	9	10	0	0	19
Glass	200	1	9	10	0	0	19
Glass	200	5	16	10	0	2	28
Glass	200	10	19	8	1	1	29
Glass	200	20	25	7	1	4	37
Glass	200	50	28	6	3	2	39
Glass	200	80	33	6	1	5	45
Glass	200	100	39	6	3	2	50
Glass	3000	AIC	14	8	1	0	23
Glass	3000	BIC	10	9	0	1	20
Glass	3000	NML	10	8	1	2	21
Glass	3000	0.1	12	9	0	1	22
Glass	3000	0.5	12	9	0	2	23
Glass	3000	1	11	9	0	1	21
Glass	3000	5	15	8	1	0	24
Glass	3000	10	18	7	1	1	27
Glass	3000	20	22	6	2	1	31
Glass	3000	50	29	5	2	2	38
Glass	3000	80	30	5	2	1	38
Glass	3000	100	31	5	2	1	39
Glass	4000	AIC	14	7	0	2	23
Glass	4000	BIC	10	9	0	1	20
Glass	4000	NML	13	9	0	1	23
Glass	4000	0.1	10	9	0	0	19
Glass	4000	0.5	10	9	0	0	19
Glass	4000	1	10	9	0	0	19
Glass	4000	5	17	8	1	0	26
Glass	4000	10	18	7	0	1	26
Glass	4000	20	23	6	2	1	32
Glass	4000	50	28	6	2	1	37
Glass	4000	80	29	5	3	1	38
Glass	4000	100	31	5	2	3	41
Glass	400	AIC	13	8	1	2	24
Glass	400	BIC	9	9	1	2	21
Glass	400	NML	10	9	1	2	22
Glass	400	0.1	9	9	0	3	21
Glass	400	0.5	10	10	0	2	22
Glass	400	1	10	10	0	2	22
Glass	400	5	15	8	1	2	26
Glass	400	10	18	7	1	4	30
Glass	400	20	23	7	2	2	34
Glass	400	50	32	5	2	1	40
Glass	400	80	34	5	0	4	43
Glass	400	100	35	4	3	1	43
Glass	5000	AIC	15	7	0	1	23
Glass	5000	BIC	9	9	0	0	18
Glass	5000	NML	10	9	0	1	20
Glass	5000	0.1	10	9	0	0	19
Glass	5000	0.5	10	9	0	0	19
Glass	5000	1	10	9	0	0	19
Glass	5000	5	17	8	1	0	26
Glass	5000	10	18	7	0	1	26
Glass	5000	20	23	6	1	4	34
Glass	5000	50	30	5	2	2	39
Glass	5000	80	30	5	2	2	39
Glass	5000	100	31	5	2	2	40
Glass	6000	AIC	17	9	0	0	26
Glass	6000	BIC	11	9	0	1	21
Glass	6000	NML	12	9	0	2	23
Glass	6000	0.1	12	9	0	1	22
Glass	6000	0.5	11	9	0	1	21
Glass	6000	1	12	9	0	2	23
Glass	6000	5	15	7	1	1	24
Glass	6000	10	18	7	1	1	27
Glass	6000	20	22	6	2	1	31
Glass	6000	50	28	6	0	4	38
Glass	6000	80	30	5	2	2	39
Glass	6000	100	29	5	2	2	38
Glass	600	AIC	15	9	1	0	25
Glass	600	BIC	10	9	0	0	19
Glass	600	NML	13	9	0	2	24
Glass	600	0.1	10	9	0	1	20
Glass	600	0.5	10	9	0	1	20
Glass	600	1	12	9	0	1	22
Glass	600	5	16	9	0	0	25
Glass	600	10	19	7	2	0	28
Glass	600	20	25	6	2	0	33
Glass	600	50	30	5	2	2	39
Glass	600	80	32	5	3	1	41
Glass	600	100	33	4	2	2	41
Glass	7000	AIC	15	9	0	0	24
Glass	7000	BIC	11	9	0	0	20
Glass	7000	NML	11	9	0	2	22
Glass	7000	0.1	14	9	0	2	25
Glass	7000	0.5	11	9	0	1	21
Glass	7000	1	10	9	0	0	19
Glass	7000	5	15	8	1	0	24
Glass	7000	10	20	7	0	1	28
Glass	7000	20	22	6	2	1	31
Glass	7000	50	31	5	0	5	41
Glass	7000	80	29	5	2	2	38
Glass	7000	100	31	5	2	2	40
Glass	8000	AIC	13	9	0	0	22
Glass	8000	BIC	9	9	0	0	18
Glass	8000	NML	13	9	0	2	24
Glass	8000	0.1	10	9	0	0	19
Glass	8000	0.5	10	9	0	0	19
Glass	8000	1	10	9	0	0	19
Glass	8000	5	15	8	1	0	24
Glass	8000	10	21	7	1	0	29
Glass	8000	20	24	7	1	1	33
Glass	8000	50	29	5	2	2	38
Glass	8000	80	29	5	2	2	38
Glass	8000	100	30	5	2	2	39
Glass	800	AIC	19	9	0	2	30
Glass	800	BIC	10	9	0	0	19
Glass	800	NML	10	9	0	1	20
Glass	800	0.1	10	9	0	0	19
Glass	800	0.5	10	9	0	0	19
Glass	800	1	10	9	0	0	19
Glass	800	5	16	8	0	2	26
Glass	800	10	19	7	0	4	30
Glass	800	20	24	6	3	1	34
Glass	800	50	29	5	2	2	38
Glass	800	80	35	5	0	4	44
Glass	800	100	34	5	2	2	43
Glass	9000	AIC	10	8	0	0	18
Glass	9000	BIC	9	9	0	0	18
Glass	9000	NML	12	9	0	1	22
Glass	9000	0.1	10	9	0	0	19
Glass	9000	0.5	10	9	0	0	19
Glass	9000	1	12	9	0	0	21
Glass	9000	5	17	7	1	2	27
Glass	9000	10	18	7	0	1	26
Glass	9000	20	25	6	2	1	34
Glass	9000	50	28	5	2	3	38
Glass	9000	80	29	5	2	2	38
Glass	9000	100	30	5	2	2	39
Heart	10000	AIC	28	16	0	3	47
Heart	10000	BIC	17	17	0	3	37
Heart	10000	NML	17	17	0	3	37
Heart	10000	0.1	20	17	0	3	40
Heart	10000	0.5	22	17	0	3	42
Heart	10000	1	22	17	0	2	41
Heart	10000	5	39	16	2	1	58
Heart	10000	10	47	12	3	1	63
Heart	10000	20	55	11	2	2	70
Heart	10000	50	63	10	2	3	78
Heart	10000	80	63	11	2	2	78
Heart	10000	100	65	11	2	6	84
Heart	1000	AIC	30	15	0	3	48
Heart	1000	BIC	18	17	0	3	38
Heart	1000	NML	18	17	0	3	38
Heart	1000	0.1	21	17	0	3	41
Heart	1000	0.5	21	17	0	3	41
Heart	1000	1	22	17	0	2	41
Heart	1000	5	37	17	0	1	55
Heart	1000	10	45	12	2	2	61
Heart	1000	20	56	11	2	2	71
Heart	1000	50	65	11	2	6	84
Heart	1000	80	67	11	2	5	85
Heart	1000	100	69	11	2	4	86
Heart	1200	AIC	25	16	0	4	45
Heart	1200	BIC	18	17	0	2	37
Heart	1200	NML	18	17	0	3	38
Heart	1200	0.1	22	17	0	3	42
Heart	1200	0.5	20	17	0	3	40
Heart	1200	1	24	17	0	2	43
Heart	1200	5	36	17	0	2	55
Heart	1200	10	45	15	2	2	64
Heart	1200	20	55	11	2	6	74
Heart	1200	50	65	11	2	6	84
Heart	1200	80	66	11	3	2	82
Heart	1200	100	69	11	2	6	88
Heart	1400	AIC	28	17	0	1	46
Heart	1400	BIC	19	17	0	3	39
Heart	1400	NML	19	17	0	3	39
Heart	1400	0.1	22	17	0	3	42
Heart	1400	0.5	20	17	0	3	40
Heart	1400	1	22	17	0	2	41
Heart	1400	5	36	16	0	1	53
Heart	1400	10	45	13	2	1	61
Heart	1400	20	54	12	4	2	72
Heart	1400	50	63	11	2	3	79
Heart	1400	80	69	11	5	2	87
Heart	1400	100	67	11	2	3	83
Heart	1600	AIC	32	16	0	4	52
Heart	1600	BIC	17	17	0	3	37
Heart	1600	NML	18	17	0	3	38
Heart	1600	0.1	20	17	0	3	40
Heart	1600	0.5	20	17	0	3	40
Heart	1600	1	22	17	0	2	41
Heart	1600	5	36	15	1	1	53
Heart	1600	10	47	14	2	1	64
Heart	1600	20	55	11	2	2	70
Heart	1600	50	64	11	2	6	83
Heart	1600	80	68	11	2	6	87
Heart	1600	100	69	11	3	3	86
Heart	1800	AIC	30	16	1	3	50
Heart	1800	BIC	17	17	0	3	37
Heart	1800	NML	18	17	0	3	38
Heart	1800	0.1	22	17	0	2	41
Heart	1800	0.5	20	17	0	3	40
Heart	1800	1	22	17	0	2	41
Heart	1800	5	40	16	2	1	59
Heart	1800	10	49	14	1	1	65
Heart	1800	20	56	11	2	2	71
Heart	1800	50	64	11	2	6	83
Heart	1800	80	66	11	2	6	85
Heart	1800	100	64	10	2	3	79
Heart	2000	AIC	22	16	0	3	41
Heart	2000	BIC	17	17	0	3	37
Heart	2000	NML	21	16	0	2	39
Heart	2000	0.1	20	17	0	3	40
Heart	2000	0.5	22	17	0	3	42
Heart	2000	1	23	17	0	2	42
Heart	2000	5	37	13	2	1	53
Heart	2000	10	46	12	1	2	61
Heart	2000	20	53	10	2	2	67
Heart	2000	50	62	10	2	5	79
Heart	2000	80	65	10	3	3	81
Heart	2000	100	67	10	2	5	84
Heart	200	AIC	30	15	3	2	50
Heart	200	BIC	16	17	0	3	36
Heart	200	NML	25	16	2	1	44
Heart	200	0.1	18	17	0	3	38
Heart	200	0.5	21	17	0	1	39
Heart	200	1	22	17	2	1	42
Heart	200	5	37	15	3	1	56
Heart	200	10	45	14	1	1	61
Heart	200	20	58	12	4	2	76
Heart	200	50	67	8	2	9	86
Heart	200	80	71	9	3	3	86
Heart	200	100	75	8	3	5	91
Heart	3000	AIC	26	15	0	5	46
Heart	3000	BIC	17	17	0	3	37
Heart	3000	NML	18	17	0	2	37
Heart	3000	0.1	20	17	0	3	40
Heart	3000	0.5	21	17	0	3	41
Heart	3000	1	23	17	0	2	42
Heart	3000	5	39	17	0	1	57
Heart	3000	10	50	14	1	1	66
Heart	3000	20	58	11	3	2	74
Heart	3000	50	64	11	2	5	82
Heart	3000	80	69	11	2	5	87
Heart	3000	100	68	11	2	3	84
Heart	4000	AIC	33	17	0	2	52
Heart	4000	BIC	17	17	0	3	37
Heart	4000	NML	17	17	0	3	37
Heart	4000	0.1	20	17	0	3	40
Heart	4000	0.5	20	17	0	3	40
Heart	4000	1	22	17	0	2	41
Heart	4000	5	38	14	2	1	55
Heart	4000	10	48	13	2	1	64
Heart	4000	20	58	11	2	2	73
Heart	4000	50	65	11	2	6	84
Heart	4000	80	67	11	2	4	84
Heart	4000	100	68	11	2	6	87
Heart	400	AIC	25	17	0	3	45
Heart	400	BIC	17	17	0	3	37
Heart	400	NML	19	17	0	3	39
Heart	400	0.1	20	17	0	3	40
Heart	400	0.5	20	17	0	3	40
Heart	400	1	22	17	0	2	41
Heart	400	5	37	16	1	2	56
Heart	400	10	45	13	2	2	62
Heart	400	20	54	12	2	4	72
Heart	400	50	66	11	3	2	82
Heart	400	80	66	11	3	3	83
Heart	400	100	71	10	2	3	86
Heart	5000	AIC	25	16	0	4	45
Heart	5000	BIC	19	16	0	3	38
Heart	5000	NML	17	17	0	3	37
Heart	5000	0.1	20	17	0	3	40
Heart	5000	0.5	20	17	0	3	40
Heart	5000	1	22	17	0	2	41
Heart	5000	5	37	16	0	1	54
Heart	5000	10	46	12	3	1	62
Heart	5000	20	57	11	2	2	72
Heart	5000	50	63	11	2	6	82
Heart	5000	80	63	11	2	2	78
Heart	5000	100	63	11	2	2	78
Heart	6000	AIC	24	16	0	3	43
Heart	6000	BIC	21	17	1	1	40
Heart	6000	NML	19	17	0	3	39
Heart	6000	0.1	20	17	0	3	40
Heart	6000	0.5	20	17	0	3	40
Heart	6000	1	26	17	1	0	44
Heart	6000	5	34	14	1	1	50
Heart	6000	10	46	12	3	1	62
Heart	6000	20	57	11	2	2	72
Heart	6000	50	64	11	2	3	80
Heart	6000	80	67	11	2	3	83
Heart	6000	100	65	11	2	2	80
Heart	600	AIC	29	15	1	3	48
Heart	600	BIC	17	17	0	3	37
Heart	600	NML	20	17	0	3	40
Heart	600	0.1	20	17	0	3	40
Heart	600	0.5	21	17	0	3	41
Heart	600	1	23	15	0	4	42
Heart	600	5	38	16	1	2	57
Heart	600	10	45	12	2	3	62
Heart	600	20	55	10	3	4	72
Heart	600	50	62	9	5	3	79
Heart	600	80	70	11	2	3	86
Heart	600	100	70	10	2	7	89
Heart	7000	AIC	26	15	0	5	46
Heart	7000	BIC	18	17	0	3	38
Heart	7000	NML	18	17	0	3	38
Heart	7000	0.1	24	17	0	3	44
Heart	7000	0.5	20	17	0	3	40
Heart	7000	1	27	17	0	1	45
Heart	7000	5	37	16	0	0	53
Heart	7000	10	47	12	3	1	63
Heart	7000	20	57	11	3	2	73
Heart	7000	50	62	11	2	2	77
Heart	7000	80	63	11	3	4	81
Heart	7000	100	68	11	2	6	87
Heart	8000	AIC	26	17	0	3	46
Heart	8000	BIC	17	17	0	3	37
Heart	8000	NML	18	17	0	3	38
Heart	8000	0.1	24	17	1	1	43
Heart	8000	0.5	20	17	0	3	40
Heart	8000	1	23	17	0	2	42
Heart	8000	5	40	16	0	1	57
Heart	8000	10	46	12	2	2	62
Heart	8000	20	57	11	2	2	72
Heart	8000	50	65	11	2	2	80
Heart	8000	80	65	11	2	2	80
Heart	8000	100	65	11	2	2	80
Heart	800	AIC	31	15	0	5	51
Heart	800	BIC	17	17	0	3	37
Heart	800	NML	19	17	0	3	39
Heart	800	0.1	21	17	0	3	41
Heart	800	0.5	21	17	0	3	41
Heart	800	1	23	17	0	2	42
Heart	800	5	37	16	1	1	55
Heart	800	10	44	11	3	2	60
Heart	800	20	56	11	2	2	71
Heart	800	50	65	10	3	5	83
Heart	800	80	63	11	5	2	81
Heart	800	100	70	10	2	6	88
Heart	9000	AIC	21	15	0	4	40
Heart	9000	BIC	17	17	0	3	37
Heart	9000	NML	18	17	0	3	38
Heart	9000	0.1	20	17	0	3	40
Heart	9000	0.5	25	17	0	2	44
Heart	9000	1	22	17	0	2	41
Heart	9000	5	40	17	1	1	59
Heart	9000	10	45	12	3	1	61
Heart	9000	20	57	11	2	2	72
Heart	9000	50	60	11	2	2	75
Heart	9000	80	63	11	2	2	78
Heart	9000	100	65	11	2	3	81
Hepatitis	10000	AIC	0	0	0	0	0
Hepatitis	10000	BIC	0	0	0	0	0
Hepatitis	10000	NML	0	0	0	0	0
Hepatitis	10000	0.1	0	0	0	0	0
Hepatitis	10000	0.5	0	0	0	0	0
Hepatitis	10000	1	0	0	0	0	0
Hepatitis	10000	5	1	0	0	0	1
Hepatitis	10000	10	1	0	0	0	1
Hepatitis	10000	20	2	0	0	0	2
Hepatitis	10000	50	4	0	0	0	4
Hepatitis	10000	80	4	0	0	0	4
Hepatitis	10000	100	5	0	0	0	5
Hepatitis	1000	AIC	0	0	0	0	0
Hepatitis	1000	BIC	0	0	0	0	0
Hepatitis	1000	NML	0	0	0	0	0
Hepatitis	1000	0.1	0	0	0	0	0
Hepatitis	1000	0.5	0	0	0	0	0
Hepatitis	1000	1	0	0	0	0	0
Hepatitis	1000	5	1	0	0	0	1
Hepatitis	1000	10	1	0	0	0	1
Hepatitis	1000	20	2	0	0	0	2
Hepatitis	1000	50	4	0	0	0	4
Hepatitis	1000	80	4	0	0	0	4
Hepatitis	1000	100	5	0	0	0	5
Hepatitis	1200	AIC	0	0	0	0	0
Hepatitis	1200	BIC	0	0	0	0	0
Hepatitis	1200	NML	0	0	0	0	0
Hepatitis	1200	0.1	0	0	0	0	0
Hepatitis	1200	0.5	0	0	0	0	0
Hepatitis	1200	1	0	0	0	0	0
Hepatitis	1200	5	1	0	0	0	1
Hepatitis	1200	10	2	0	0	0	2
Hepatitis	1200	20	2	0	0	0	2
Hepatitis	1200	50	4	0	0	0	4
Hepatitis	1200	80	5	0	0	0	5
Hepatitis	1200	100	5	0	0	0	5
Hepatitis	1400	AIC	0	0	0	0	0
Hepatitis	1400	BIC	0	0	0	0	0
Hepatitis	1400	NML	0	0	0	0	0
Hepatitis	1400	0.1	0	0	0	0	0
Hepatitis	1400	0.5	0	0	0	0	0
Hepatitis	1400	1	0	0	0	0	0
Hepatitis	1400	5	1	0	0	0	1
Hepatitis	1400	10	1	0	0	0	1
Hepatitis	1400	20	2	0	0	0	2
Hepatitis	1400	50	4	0	0	0	4
Hepatitis	1400	80	5	0	0	0	5
Hepatitis	1400	100	5	0	0	0	5
Hepatitis	1600	AIC	0	0	0	0	0
Hepatitis	1600	BIC	0	0	0	0	0
Hepatitis	1600	NML	0	0	0	0	0
Hepatitis	1600	0.1	0	0	0	0	0
Hepatitis	1600	0.5	0	0	0	0	0
Hepatitis	1600	1	0	0	0	0	0
Hepatitis	1600	5	1	0	0	0	1
[truncated: 1,457 more rows]
